# Supplementary material for: Considerations for metabarcoding‐based port biological baseline surveys aimed at marine nonindigenous species monitoring and risk assessments
Source: Ecol Evol. 2020 Feb 7;10(5):2452–65. doi: 10.1002/ece3.6071 (PMC7069299; doi:10.1002/ece3.6071)
Supplement: Supplementary file 1 [file ECE3-10-2452-s001.xlsx]

## Sheet: Table S1
Table S1: Sample information and number of sequences remaining after each pre-processing step. Note that sediment grabs and settlement plates recovered in the first week of october (labelled with an asterisk) are grouped with the "late summer" samples in the text; this is because, although sampling was planned in late September, bad meteorological conditions delayed the sampling for 10 days.
Sample information								Number of reads remaining after each pre-processing step
Sample ID	Barcode	Sample type	Port	Depth	Sampling date (day/month/year)	Site	Replicate	# raw reads	# reads after primer removal	# reads after paired-end merging	# reads after quality filtering	# reads after non aligned removal	# reads after chimera removal	# reads after singleton OTU removal
COIW01	COI	filtered water	Bilbao	surface	2016-11-22	site 2	1	31778	31291	29495	29495	29406	27253	24277
COIW02	COI	filtered water	Bilbao	surface	2016-11-22	site 3	1	39265	38581	36117	36117	36052	33630	30221
COIW03	COI	filtered water	Bilbao	surface	2016-11-22	site 4	1	40691	39952	7551	7551	7468	7257	6476
COIW04	COI	filtered water	Bilbao	bottom	2016-11-22	site 1	1	46432	45530	42036	42036	41898	38340	34655
COIW05	COI	filtered water	Bilbao	bottom	2016-11-22	site 3	1	48876	48042	44234	44234	43965	39650	35952
COIW06	COI	filtered water	Bilbao	surface	2017-02-03	site 1	1	51695	50720	43101	43101	42948	37566	33997
COIW07	COI	filtered water	Bilbao	surface	2017-02-03	site 2	1	45931	44755	39443	39443	39282	36247	33434
COIW08	COI	filtered water	Bilbao	surface	2017-02-03	site 3	1	36893	36325	30898	30898	30801	28944	26826
COIW09	COI	filtered water	Bilbao	surface	2017-02-03	site 4	1	39568	38854	8377	8377	8128	7868	7098
COIW10	COI	filtered water	Bilbao	bottom	2017-02-03	site 1	1	49050	48225	39525	39525	39272	34280	30918
COIW11	COI	filtered water	Bilbao	bottom	2017-02-03	site 3	1	40098	39391	32466	32466	32293	28331	25502
COIW12	COI	filtered water	A Coruña	surface	2017-03-22	site 1	1	62036	60537	32103	32103	31223	30053	27831
COIW13	COI	filtered water	Bilbao	surface	2016-11-22	site 1	1	44746	43989	41784	41784	41664	39155	35496
COIW15	COI	filtered water	Bilbao	surface	2017-05-31	site 1	1	69927	68366	60020	60020	59858	56948	52897
COIW16	COI	filtered water	Bilbao	surface	2017-05-31	site 2	1	80837	79761	68935	68935	68213	65129	60438
COIW17	COI	filtered water	Bilbao	surface	2017-05-31	site 3	1	41673	40822	32222	32222	32076	30195	28199
COIW18	COI	filtered water	Bilbao	surface	2017-05-31	site 4	1	56885	56301	16874	16874	16745	16083	14935
COIW19	COI	filtered water	Bilbao	bottom	2017-05-31	site 1	1	74522	73562	68857	68857	68633	65466	60992
COIW20	COI	filtered water	Bilbao	bottom	2017-05-31	site 3	1	60165	59553	52623	52623	52471	49654	46077
COIW21	COI	filtered water	Bilbao	surface	2017-09-05	site 1	1	81573	80638	69396	69396	68672	61801	57458
COIW22	COI	filtered water	Bilbao	surface	2017-09-05	site 2	1	77006	76094	55950	55950	21303	19753	18398
COIW23	COI	filtered water	Bilbao	surface	2017-09-05	site 3	1	82201	81045	47265	47265	46670	44508	41788
COIW24	COI	filtered water	Bilbao	surface	2017-09-05	site 4	1	60620	60075	27504	27504	26988	25621	24136
COIW25	COI	filtered water	A Coruña	surface	2017-03-22	site 2	1	54498	53616	35677	35677	35419	34060	32042
COIW26	COI	filtered water	A Coruña	surface	2017-03-22	site 3	1	51630	51040	36659	36659	36470	34364	31628
COIW27	COI	filtered water	Vigo	surface	2017-03-13	site 1	1	45098	44341	34555	34555	34504	31536	29348
COIW28	COI	filtered water	Vigo	surface	2017-03-13	site 2	1	54052	53065	50096	50096	49261	48400	44830
COIW29	COI	filtered water	Vigo	surface	2017-03-13	site 3	1	62377	61623	50636	50636	50356	47294	43896
COIW30	COI	filtered water	Bilbao	bottom	2017-09-05	site 1	1	100345	99330	91182	91182	90585	83566	78355
COIW31	COI	filtered water	Bilbao	bottom	2017-09-05	site 3	1	128427	126986	117786	117786	117391	113863	107656
B01	COI	sediment grab	Bilbao	bottom	2016-12-20	site 1	1	36493	35692	34252	34252	15804	15540	14806
B02	COI	sediment grab	Bilbao	bottom	2016-12-20	site 1	2	43012	41995	37201	37201	36571	36212	34782
B03	COI	sediment grab	Bilbao	bottom	2016-12-20	site 1	3	29374	28796	27926	27926	27855	26156	24645
B04	COI	sediment grab	Bilbao	bottom	2016-12-20	site 2	1	38286	37575	35837	35837	35742	34849	33386
B05	COI	sediment grab	Bilbao	bottom	2016-12-20	site 2	2	34207	33072	30750	30750	28947	28621	27104
B06	COI	sediment grab	Bilbao	bottom	2016-12-20	site 2	3	25205	24268	23389	23389	23289	22778	21599
B07	COI	sediment grab	Bilbao	bottom	2016-12-20	site 3	1	52491	51745	48711	48711	48084	48001	46189
B08	COI	sediment grab	Bilbao	bottom	2016-12-20	site 3	2	45142	43000	38373	38373	37703	37489	36090
B09	COI	sediment grab	Bilbao	bottom	2016-12-20	site 3	3	31974	30843	29662	29662	29502	29240	28092
B10	COI	sediment grab	Bilbao	bottom	2016-12-20	site 4	1	46438	45722	44154	44154	43214	42811	40604
B11	COI	sediment grab	Bilbao	bottom	2016-12-20	site 4	2	25920	25530	24655	24655	12165	12123	11511
B12	COI	sediment grab	Bilbao	bottom	2016-12-20	site 4	3	38941	37978	36482	36482	36425	36339	34601
B13	COI	sediment grab	Bilbao	bottom	2017-02-27	site 1	1	54226	49500	42867	42867	42607	42447	40635
B14	COI	sediment grab	Bilbao	bottom	2017-02-27	site 1	2	50443	47957	41232	41232	41041	40975	39295
B15	COI	sediment grab	Bilbao	bottom	2017-02-27	site 1	3	19360	18845	13107	13107	11226	11099	10500
B16	COI	sediment grab	Bilbao	bottom	2017-02-27	site 2	1	22100	21112	19339	19339	19266	19040	18304
B17	COI	sediment grab	Bilbao	bottom	2017-02-27	site 2	2	42278	41350	36426	36426	36358	36039	34419
B18	COI	sediment grab	Bilbao	bottom	2017-02-27	site 2	3	17913	17559	17061	17061	9769	9526	9061
B19	COI	sediment grab	Bilbao	bottom	2017-02-27	site 3	1	54040	46479	26367	26367	26323	26314	25371
B20	COI	sediment grab	Bilbao	bottom	2017-02-27	site 3	2	36804	35641	32899	32899	32826	30859	29353
B21	COI	sediment grab	Bilbao	bottom	2017-02-27	site 3	3	32119	30961	27573	27573	27224	27026	25972
B22	COI	sediment grab	Bilbao	bottom	2017-02-03	site 4	1	32145	30517	26630	26630	18274	17920	17126
B23	COI	sediment grab	Bilbao	bottom	2017-02-03	site 4	2	31322	30714	28847	28847	28751	28652	27612
B24	COI	sediment grab	Bilbao	bottom	2017-02-03	site 4	3	30156	28410	24451	24451	24321	23978	22768
COIB25	COI	sediment grab	Bilbao	bottom	2017-06-01	site 1	1	91717	89304	84857	84857	64845	64257	60320
COIB26	COI	sediment grab	Bilbao	bottom	2017-06-01	site 1	2	109492	107474	106805	106805	103434	102239	97454
COIB27	COI	sediment grab	Bilbao	bottom	2017-06-01	site 1	3	80984	79293	68276	68276	44576	43613	40241
COIB28	COI	sediment grab	Bilbao	bottom	2017-06-01	site 2	1	102907	101388	93349	93349	90585	90071	85710
COIB29	COI	sediment grab	Bilbao	bottom	2017-06-01	site 2	2	76830	75703	73909	73909	73479	72646	67870
COIB30	COI	sediment grab	Bilbao	bottom	2017-06-01	site 2	3	77884	76865	74139	74139	73829	72772	69183
COIB31	COI	sediment grab	Bilbao	bottom	2017-06-01	site 3	1	82121	80935	79550	79550	79090	78737	72528
COIB32	COI	sediment grab	Bilbao	bottom	2017-06-01	site 3	2	103992	102384	100279	100279	80871	80230	75691
COIB33	COI	sediment grab	Bilbao	bottom	2017-06-01	site 3	3	105460	104323	102994	102994	101043	99718	94070
COIB34	COI	sediment grab	Bilbao	bottom	2017-06-01	site 4	1	112028	110473	104945	104945	103440	98466	92261
COIB35	COI	sediment grab	Bilbao	bottom	2017-06-01	site 4	2	97456	96268	94722	94722	92543	91921	85606
COIB36	COI	sediment grab	Bilbao	bottom	2017-06-01	site 4	3	101578	100180	98328	98328	96204	91685	84947
COIB37	COI	sediment grab	Bilbao	bottom	04/10/2017*	site 1	1	75321	73480	72395	72395	53123	52555	49604
COIB38	COI	sediment grab	Bilbao	bottom	04/10/2017*	site 1	2	77083	73161	70897	70897	70185	69296	65629
COIB39	COI	sediment grab	Bilbao	bottom	04/10/2017*	site 1	3	68123	67141	49709	49709	48971	48197	44108
COIB40	COI	sediment grab	Bilbao	bottom	04/10/2017*	site 2	1	115044	112979	111580	111580	99213	96522	91025
COIB41	COI	sediment grab	Bilbao	bottom	04/10/2017*	site 2	2	91015	87724	79827	79827	78418	77643	73017
COIB42	COI	sediment grab	Bilbao	bottom	04/10/2017*	site 2	3	80526	79280	78000	78000	77837	75563	70885
COIB43	COI	sediment grab	Bilbao	bottom	04/10/2017*	site 3	1	78492	77379	76149	76149	42070	41643	38065
COIB44	COI	sediment grab	Bilbao	bottom	04/10/2017*	site 3	2	77397	75746	74146	74146	73331	71437	66908
COIB45	COI	sediment grab	Bilbao	bottom	04/10/2017*	site 3	3	42359	41443	40175	40175	36023	35500	32752
COIB46	COI	sediment grab	Bilbao	bottom	04/10/2017*	site 4	1	83168	81828	79206	79206	73402	71389	66028
COIB47	COI	sediment grab	Bilbao	bottom	04/10/2017*	site 4	2	79472	78302	74878	74878	73599	71470	66869
COIB48	COI	sediment grab	Bilbao	bottom	04/10/2017*	site 4	3	70208	68455	61788	61788	54137	52480	48555
COIPVC01	COI	settlement plates	Bilbao	1m	2017-06-27	site 1	1	85134	84243	83453	83453	83304	71283	65353
COIPVC02	COI	settlement plates	Bilbao	3m	2017-06-27	site 1	1	100539	99215	96421	96421	95491	93730	88153
COIPVC03	COI	settlement plates	Bilbao	7m	2017-06-27	site 1	1	95052	93342	92113	92113	91900	87598	82228
COIPVC14	COI	settlement plates	Bilbao	1m	2017-06-27	site 3	1	99834	97478	66467	66467	65705	63271	59445
COIPVC15	COI	settlement plates	Bilbao	3m	2017-06-27	site 3	1	88047	86628	75145	75145	74994	72172	67115
COIPVC16	COI	settlement plates	Bilbao	7m	2017-06-27	site 3	1	100915	99051	96893	96893	94214	91043	85223
COIPVC17	COI	settlement plates	Bilbao	1m	2017-06-27	site 4	1	150591	148618	143863	143863	143266	141954	134296
COIPVC18	COI	settlement plates	Bilbao	3m	2017-06-27	site 4	1	94730	93368	91495	91495	91324	88646	82627
COIPVC19	COI	settlement plates	Bilbao	7m	2017-06-27	site 4	1	92957	91627	91352	91352	89763	86237	82207
COIPVC28	COI	settlement plates	Bilbao	1m	04/10/2017*	site 1	1	72143	70904	64376	64376	32715	31746	29181
COIPVC29	COI	settlement plates	Bilbao	3m	04/10/2017*	site 1	1	53001	51942	51289	51289	51220	48404	44535
COIPVC30	COI	settlement plates	Bilbao	7m	04/10/2017*	site 1	1	44359	43581	42953	42953	42088	38848	36501
COIPVC37	COI	settlement plates	Bilbao	1m	04/10/2017*	site 3	1	64929	63894	45400	45400	44406	42279	39706
COIPVC38	COI	settlement plates	Bilbao	3m	04/10/2017*	site 3	1	42316	41760	40774	40774	40651	39942	37108
COIPVC39	COI	settlement plates	Bilbao	7m	04/10/2017*	site 3	1	73037	71825	70449	70449	70054	69372	65805
COIPVC41	COI	settlement plates	Bilbao	3m	04/10/2017*	site 4	1	51549	50767	50195	50195	49844	47640	44788
COIPVC42	COI	settlement plates	Bilbao	7m	04/10/2017*	site 4	1	54630	53884	52570	52570	52398	51852	48198
COIZ26	COI	zooplankton net (280 µm)	Bilbao	water column	2017-09-05	site 1	1	56513	55050	54021	54021	53377	51013	72858
COIZ28	COI	zooplankton net (280 µm)	Bilbao	water column	2017-09-05	site 2	1	62452	61237	60174	60174	57337	56383	46913
COIZ30	COI	zooplankton net (280 µm)	Bilbao	water column	2017-09-05	site 3	1	69231	67760	66330	66330	65642	63722	52478
COIZ32	COI	zooplankton net (280 µm)	Bilbao	water column	2017-09-05	site 4	1	81349	80328	75528	75528	75172	75137	52979
Z02A	COI	zooplankton net (280 µm)	Bilbao	water column	2016-11-22	site 1	1	40893	40531	39764	39764	38643	38390	54818
Z04A	COI	zooplankton net (280 µm)	Bilbao	water column	2016-11-22	site 2	1	39521	39074	38130	38130	37748	37457	60324
Z06A	COI	zooplankton net (280 µm)	Bilbao	water column	2016-11-22	site 3	1	23872	23549	22908	22908	22402	22322	58606
Z08A	COI	zooplankton net (280 µm)	Bilbao	water column	2016-11-22	site 4	1	43546	43202	42460	42460	41146	40893	65093
Z10A	COI	zooplankton net (280 µm)	Bilbao	water column	2017-02-03	site 1	1	37677	37305	36840	36840	36716	35958	40559
Z12A	COI	zooplankton net (280 µm)	Bilbao	water column	2017-02-03	site 2	1	37951	37564	36717	36717	36630	36246	35755
Z14A	COI	zooplankton net (280 µm)	Bilbao	water column	2017-02-03	site 3	1	28614	28202	27517	27517	27433	27123	33806
Z16A	COI	zooplankton net (280 µm)	Bilbao	water column	2017-02-03	site 4	1	42491	42149	41376	41376	41339	41038	39492
Z18A	COI	zooplankton net (280 µm)	Bilbao	water column	2017-05-31	site 1	1	36918	36533	30606	30606	30140	29276	18195
Z20A	COI	zooplankton net (280 µm)	Bilbao	water column	2017-05-31	site 2	1	31607	31243	26001	26001	25652	25055	34544
Z22A	COI	zooplankton net (280 µm)	Bilbao	water column	2017-05-31	site 3	1	29304	29018	26092	26092	25905	25228	37019
Z24A	COI	zooplankton net (280 µm)	Bilbao	water column	2017-05-31	site 4	1	42635	42236	41318	41318	41236	40992	36786
COIZ25	COI	zooplankton net (60 µm)	Bilbao	water column	2017-09-05	site 1	1	86368	85564	79973	79973	77273	76888	34349
COIZ27	COI	zooplankton net (60 µm)	Bilbao	water column	2017-09-05	site 2	1	61130	60078	58739	58739	56998	55811	33929
COIZ29	COI	zooplankton net (60 µm)	Bilbao	water column	2017-09-05	site 3	1	63009	61771	60722	60722	60250	58777	33423
COIZ31	COI	zooplankton net (60 µm)	Bilbao	water column	2017-09-05	site 4	1	72011	70453	67052	67052	66948	66682	43190
Z01A	COI	zooplankton net (60 µm)	Bilbao	water column	2016-11-22	site 1	1	47554	47005	45309	45309	44046	43574	25110
Z05A	COI	zooplankton net (60 µm)	Bilbao	water column	2016-11-22	site 3	1	43554	43132	42351	42351	42165	41843	39090
Z07A	COI	zooplankton net (60 µm)	Bilbao	water column	2016-11-22	site 4	1	38312	38044	37653	37653	37623	37555	35392
Z09A	COI	zooplankton net (60 µm)	Bilbao	water column	2017-02-03	site 1	1	40710	40354	39865	39865	39460	38866	27452
Z11A	COI	zooplankton net (60 µm)	Bilbao	water column	2017-02-03	site 2	1	36790	36440	35891	35891	35657	35177	25043
Z13A	COI	zooplankton net (60 µm)	Bilbao	water column	2017-02-03	site 3	1	47959	47503	47005	47005	46862	45632	29902
Z15A	COI	zooplankton net (60 µm)	Bilbao	water column	2017-02-03	site 4	1	44259	43876	43252	43252	43194	43069	21837
Z17A	COI	zooplankton net (60 µm)	Bilbao	water column	2017-05-31	site 1	1	37020	36657	32598	32598	32229	31683	25080
Z19A	COI	zooplankton net (60 µm)	Bilbao	water column	2017-05-31	site 2	1	37991	37652	34037	34037	33634	33169	22113
Z21A	COI	zooplankton net (60 µm)	Bilbao	water column	2017-05-31	site 3	1	35512	35194	28849	28849	28646	28139	34879
Z23A	COI	zooplankton net (60 µm)	Bilbao	water column	2017-05-31	site 4	1	38518	38166	37626	37626	37599	37451	36249
COIW32	COI	filtered water (extraction negative control)	na	na	na	na	1	3479	3117	169	169	166	164	132
COIW14	COI	filtered water (extraction negative control)	na	na	na	na	2	163	91	69	69	67	66	49
COICtr	COI	filtered water (PCR negative control)	na	na	na	na	1	811	228	215	215	213	213	178
18SPVC01	18S	settlement plates	Bilbao	1m	2017-06-27	site 1	1	123041	114368	114354	114354	109034	109017	108565
18SPVC02	18S	settlement plates	Bilbao	3m	2017-06-27	site 1	1	78447	72550	72538	72538	68992	68956	68607
18SPVC03	18S	settlement plates	Bilbao	7m	2017-06-27	site 1	1	60778	55546	55536	55536	54686	54629	54375
18SPVC14	18S	settlement plates	Bilbao	1m	2017-06-27	site 3	1	145381	136801	136757	136757	129806	129796	128858
18SPVC15	18S	settlement plates	Bilbao	3m	2017-06-27	site 3	1	95286	89386	89363	89363	86783	86766	86226
18SPVC16	18S	settlement plates	Bilbao	7m	2017-06-27	site 3	1	80079	73552	73542	73542	72423	72379	71834
18SPVC17	18S	settlement plates	Bilbao	1m	2017-06-27	site 4	1	129830	121250	121223	121223	117756	117745	116990
18SPVC18	18S	settlement plates	Bilbao	3m	2017-06-27	site 4	1	101684	95396	95374	95374	93138	93122	92699
18SPVC19	18S	settlement plates	Bilbao	7m	2017-06-27	site 4	1	103742	95369	95364	95364	92095	91983	91230
18SPVC28	18S	settlement plates	Bilbao	1m	04/10/2017*	site 1	1	157551	146503	146460	146460	143976	143879	143073
18SPVC29	18S	settlement plates	Bilbao	3m	04/10/2017*	site 1	1	123901	114741	114735	114735	111304	111294	110864
18SPVC30	18S	settlement plates	Bilbao	7m	04/10/2017*	site 1	1	102975	95971	95966	95966	94201	94166	93865
18SPVC37	18S	settlement plates	Bilbao	1m	04/10/2017*	site 3	1	133517	126613	126591	126591	123331	123298	122588
18SPVC38	18S	settlement plates	Bilbao	3m	04/10/2017*	site 3	1	105133	97121	97107	97107	95348	95086	94472
18SPVC39	18S	settlement plates	Bilbao	7m	04/10/2017*	site 3	1	111897	103978	103976	103976	101987	101908	101553
18SPVC41	18S	settlement plates	Bilbao	3m	04/10/2017*	site 4	1	103154	95596	95587	95587	93584	93192	92766
18SPVC42	18S	settlement plates	Bilbao	7m	04/10/2017*	site 4	1	124552	112761	112747	112747	111691	111257	110340
18SW01	18S	filtered water	Bilbao	surface	2016-11-22	site 2	1	135513	127580	127552	127552	123342	123191	121889
18SW02	18S	filtered water	Bilbao	surface	2016-11-22	site 3	1	166710	156214	156165	156165	152813	152672	150559
18SW03	18S	filtered water	Bilbao	surface	2016-11-22	site 4	1	169264	160261	160195	160195	156733	156668	154495
18SW04	18S	filtered water	Bilbao	bottom	2016-11-22	site 1	1	130338	122981	122936	122936	119618	119603	118705
18SW06	18S	filtered water	Bilbao	surface	2017-02-03	site 1	1	168156	158881	158833	158833	134650	134453	133008
18SW07	18S	filtered water	Bilbao	surface	2017-02-03	site 2	1	153522	144650	144601	144601	141390	141234	139762
18SW08	18S	filtered water	Bilbao	surface	2017-02-03	site 3	1	72513	65390	65374	65374	63875	63787	62971
18SW09	18S	filtered water	Bilbao	surface	2017-02-03	site 4	1	176785	166863	166841	166841	160743	160678	158594
18SW10	18S	filtered water	Bilbao	bottom	2017-02-03	site 1	1	39670	22069	22045	22045	19869	19869	19433
18SW11	18S	filtered water	Bilbao	bottom	2017-02-03	site 3	1	163562	152885	152823	152823	138592	138556	137323
18SW12	18S	filtered water	A Coruña	surface	2017-03-22	site 1	1	142600	134795	134774	134774	86045	85983	85139
18SW13	18S	filtered water	Bilbao	surface	2016-11-22	site 1	1	161269	152433	152395	152395	150389	150119	148458
18SW15	18S	filtered water	Bilbao	surface	2017-05-31	site 1	1	130753	124635	124614	124614	95162	94568	93579
18SW16	18S	filtered water	Bilbao	surface	2017-05-31	site 2	1	150067	140251	140157	140157	109333	108740	107433
18SW17	18S	filtered water	Bilbao	surface	2017-05-31	site 3	1	138331	131569	131544	131544	125239	123155	121885
18SW18	18S	filtered water	Bilbao	surface	2017-05-31	site 4	1	193079	177884	177836	177836	175487	175261	172864
18SW19	18S	filtered water	Bilbao	bottom	2017-05-31	site 1	1	199122	188039	187942	187942	141626	141338	139502
18SW20	18S	filtered water	Bilbao	bottom	2017-05-31	site 3	1	131180	125133	125114	125114	98839	98092	97235
18SW21	18S	filtered water	Bilbao	surface	2017-09-05	site 1	1	160997	150667	150619	150619	148336	147549	145691
18SW22	18S	filtered water	Bilbao	surface	2017-09-05	site 2	1	169008	159037	159014	159014	156945	156357	154725
18SW23	18S	filtered water	Bilbao	surface	2017-09-05	site 3	1	125704	117946	117937	117937	117496	113985	112661
18SW24	18S	filtered water	Bilbao	surface	2017-09-05	site 4	1	145936	137923	137912	137912	137472	133719	132432
18SW25	18S	filtered water	A Coruña	surface	2017-03-22	site 2	1	177256	165771	165738	165738	137226	137111	135698
18SW26	18S	filtered water	A Coruña	surface	2017-03-22	site 3	1	174510	163866	163836	163836	140913	140759	139259
18SW27	18S	filtered water	Vigo	surface	2017-03-13	site 1	1	133990	124010	123963	123963	119933	119773	118421
18SW28	18S	filtered water	Vigo	surface	2017-03-13	site 2	1	149793	139808	139792	139792	119383	119245	117915
18SW29	18S	filtered water	Vigo	surface	2017-03-13	site 3	1	139203	130624	130586	130586	121174	120981	119215
18SW30	18S	filtered water	Bilbao	bottom	2017-09-05	site 1	1	158556	148412	148133	148133	144176	143728	141639
18SW31	18S	filtered water	Bilbao	bottom	2017-09-05	site 3	1	132628	123767	123759	123759	122961	121389	119994
18SZ25	18S	zooplankton net (60 µm)	Bilbao	water column	2017-09-05	site 1	1	147197	137017	136857	136857	123960	123511	121971
18SZ26	18S	zooplankton net (280 µm)	Bilbao	water column	2017-09-05	site 1	1	126885	118546	118531	118531	104893	104302	103173
18SZ27	18S	zooplankton net (60 µm)	Bilbao	water column	2017-09-05	site 2	1	109496	100920	100885	100885	95828	95509	94368
18SZ28	18S	zooplankton net (280 µm)	Bilbao	water column	2017-09-05	site 2	1	139925	131083	131067	131067	120936	120603	119469
18SZ29	18S	zooplankton net (60 µm)	Bilbao	water column	2017-09-05	site 3	1	144972	134980	134959	134959	126774	126464	125431
18SZ30	18S	zooplankton net (280 µm)	Bilbao	water column	2017-09-05	site 3	1	123031	115826	115812	115812	98166	97837	96986
18SZ31	18S	zooplankton net (60 µm)	Bilbao	water column	2017-09-05	site 4	1	111717	104574	104561	104561	102696	102342	101644
18SZ32	18S	zooplankton net (280 µm)	Bilbao	water column	2017-09-05	site 4	1	114319	106507	106497	106497	98096	97907	97147
Z01D	18S	zooplankton net (60 µm)	Bilbao	water column	2016-11-22	site 1	1	54103	52839	52837	52837	43740	43460	43325
Z02D	18S	zooplankton net (280 µm)	Bilbao	water column	2016-11-22	site 1	1	80572	78575	78571	78571	57291	56780	56584
Z03D	18S	zooplankton net (60 µm)	Bilbao	water column	2016-11-22	site 2	1	72464	70735	70718	70718	48609	48241	48081
Z04D	18S	zooplankton net (280 µm)	Bilbao	water column	2016-11-22	site 2	1	40804	39862	39861	39861	30370	30018	29932
Z05D	18S	zooplankton net (60 µm)	Bilbao	water column	2016-11-22	site 3	1	64179	62656	62654	62654	23539	23461	23392
Z06D	18S	zooplankton net (280 µm)	Bilbao	water column	2016-11-22	site 3	1	48966	47862	47859	47859	16179	16103	16049
Z07D	18S	zooplankton net (60 µm)	Bilbao	water column	2016-11-22	site 4	1	45630	44359	44356	44356	38116	37973	37903
Z08D	18S	zooplankton net (280 µm)	Bilbao	water column	2016-11-22	site 4	1	64440	62884	62881	62881	35452	35129	35045
Z09D	18S	zooplankton net (60 µm)	Bilbao	water column	2017-02-03	site 1	1	65744	64088	64077	64077	50466	49936	49755
Z10D	18S	zooplankton net (280 µm)	Bilbao	water column	2017-02-03	site 1	1	50234	49118	49112	49112	39177	38733	38631
Z11D	18S	zooplankton net (60 µm)	Bilbao	water column	2017-02-03	site 2	1	47823	46673	46671	46671	29030	28813	28702
Z12D	18S	zooplankton net (280 µm)	Bilbao	water column	2017-02-03	site 2	1	39279	38234	38229	38229	21425	21167	21099
Z13D	18S	zooplankton net (60 µm)	Bilbao	water column	2017-02-03	site 3	1	64380	62855	62851	62851	24116	24054	23970
Z14D	18S	zooplankton net (280 µm)	Bilbao	water column	2017-02-03	site 3	1	74376	72631	72629	72629	19180	19118	19060
Z15D	18S	zooplankton net (60 µm)	Bilbao	water column	2017-02-03	site 4	1	74614	72487	72481	72481	60752	60406	60282
Z16D	18S	zooplankton net (280 µm)	Bilbao	water column	2017-02-03	site 4	1	94402	92295	92287	92287	52355	52288	52200
Z17D	18S	zooplankton net (60 µm)	Bilbao	water column	2017-05-31	site 1	1	85035	83080	83042	83042	46539	46199	46075
Z18D	18S	zooplankton net (280 µm)	Bilbao	water column	2017-05-31	site 1	1	44722	43681	43679	43679	26433	26122	26029
Z19D	18S	zooplankton net (60 µm)	Bilbao	water column	2017-05-31	site 2	1	71073	68987	68948	68948	34167	33999	33881
Z20D	18S	zooplankton net (280 µm)	Bilbao	water column	2017-05-31	site 2	1	84134	81974	81970	81970	49093	48710	48553
Z21D	18S	zooplankton net (60 µm)	Bilbao	water column	2017-05-31	site 3	1	92830	90613	90507	90507	33615	33506	33411
Z22D	18S	zooplankton net (280 µm)	Bilbao	water column	2017-05-31	site 3	1	68448	66667	66665	66665	24926	24815	24751
Z23D	18S	zooplankton net (60 µm)	Bilbao	water column	2017-05-31	site 4	1	75573	73284	73227	73227	66321	65997	65880
Z24D	18S	zooplankton net (280 µm)	Bilbao	water column	2017-05-31	site 4	1	96181	94030	94024	94024	43702	43608	43507
18SW14	18S	filtered water (extraction negative control)	na	na	na	na	1	2755	2229	2221	2221	2039	2039	1972
18SW32R	18S	filtered water (extraction negative control)	na	na	na	na	2	359	164	164	164	163	163	160

## Sheet: Table S2
Table S2: Results of the PERMANOVA test for the effects of seasonality and locality for the port of Bilbao.Values represent the degree of freedom (Df), the test value (F value), the amount of explained variation (R2). In significance column, “*” indicates significant and "ns" non significant at P value= 0.05 respectively. An asterisk in the F column indicates group dispersions are significantly n…
Sampling variable	Sampling type	Barcode	Metric	Df	F	R2	Significance
Season	Sediment grab	COI	Abundance	3	0.54	0.12	ns
			Presence/Absence	3	1.05	0.21	ns
	Zooplankton nets	COI	Abundance	3	35.5	0.47	*
			Presence/Absence	3	16.3	0.29	*
		18S	Abundance	3	45.7	0.53	*
			Presence/Absence	3	31.1	0.44	*
	Filtered water	COI	Abundance	3	1.8	0.31	*
			Presence/Absence	3	1.4	0.26	*
		18S	Abundance	3	4.9	0.55	*
			Presence/Absence	3	2.3	0.36	*
Sites (all sites)	Sediment grab	COI	Abundance	3	4.81	0.55	*
			Presence/Absence	3	1.41	0.26	*
	Zooplankton nets	COI	Abundance	3	20.6	0.34	*
			Presence/Absence	3	14,5 *	0.27	*
		18S	Abundance	3	19.7	0.33	*
			Presence/Absence	3	0.9	0.18	ns
	Filtered water	COI	Abundance	3	1.1	0.21	ns
			Presence/Absence	3	1.1	0.21	ns
		18S	Abundance	3	1	0.2	ns
			Presence/Absence	3	1.2	0.24	ns
Sites (sites 1,2 & 3)	Sediment grab	COI	Abundance	2	3.9	0.46	*
			Presence/Absence	2	1.19	0.21	*
	Zooplankton nets	COI	Abundance	3	0.4	0.08	ns
			Presence/Absence	2	0.8	0.15	ns
		18S	Abundance	2	0.5	0.09	ns
			Presence/Absence	2	0.6	0.12	ns
	Filtered water	COI	Abundance	2	0.8	0.15	ns
			Presence/Absence	2	0.9	0.17	ns
		18S	Abundance	2	0.5	0.1	ns
			Presence/Absence	2	0.7	0.13	ns

## Sheet: Table S3
Table S3: Results of the PERMANOVA test for the effects of seasonality and port locality for the filtered water samples from the 3 ports (Bilbao, A Coruña, Vigo). Tests are based on Hellinger-transformed abundances of OTUs. Values represent the degree of freedom (Df), the test value (F value), the amount of explained variation (R2). In significance column, “*” indicates significant and "ns" non s…
Sampling variable	Dataset	Barcode	Df	F	R2	Significance
Port	PBBS targeted taxa	COI	2	1.56*	0.10	*
	PBBS targeted taxa	18S	2	2.18*	0.22	*
	PBBS targeted taxa metazoan only		2	1.44*	0.10	ns
Season	PBBS targeted taxa	COI	3	2.37	0.21	*
	PBBS targeted taxa	18S	3	4.54*	0.49	*
	PBBS targeted taxa metazoan only		3	3.63	0.30	*

## Sheet: Table S4
Table S4 List of non-indigenous and cryptogenic species potentially found in the port of Bilbao (Large Marine Ecoregion (LME) numbers are 22 for North Sea, 23 for Baltic sea, 24 for Celtic Biscay Shelf, 26 for Mediterranean Sea and A1 for Macaronesia)
Species	Number of COI reads	Number of 18S reads	Previously detected in Bilbao	Previously the Bilbal LME (if not, details of introduction event in others LMEs are provided)	Status	References
Boccardia proboscidea	0	3	yes	yes	introduced	AquaNIS. Editorial board., 2015
Sabella spallanzanii	0	7	yes	yes	introduced	AquaNIS. Editorial board., 2015
Styela plicata	0	3	yes	yes	introduced	AquaNIS. Editorial board., 2015
Colpomenia peregrina	0	13	yes	yes	introduced	AquaNIS. Editorial board., 2015
Ficopomatus enigmaticus	0	1114	yes	yes	introduced	AquaNIS. Editorial board., 2015
Pseudo-nitzschia australis	0	544	yes	yes	cryptogenic	Butrón et al, 2011
Heterosigma akashiwo	0	3793	yes	yes	cryptogenic	Butrón et al, 2012
Fibrocapsa japonica	0	6	yes	yes	introduced	Butrón et al, 2013
Prorocentrum cordatum	0	691	yes	yes	introduced	Butrón et al, 2014
Antithamnionella spirographidis	0	175	yes	yes	introduced	Martínez & Adarraga, 2006
Asparagopsis armata	110	48	yes	yes	introduced	Martínez & Adarraga, 2006
Bonnemaisonia hamifera	13	22	yes	yes	introduced	Martínez & Adarraga, 2006
Magallana gigas	15738	103	yes	yes	introduced	Martínez & Adarraga, 2006
Spongoclonium caribaeum	0	6	yes	yes	introduced	Martínez & Adarraga, 2006
Xenostrobus securis	40	0	yes	yes	introduced	Martínez & Adarraga, 2006
Mytilus galloprovincialis	68	0	yes	yes	cryptogenic	Tajadura et al, 2016
Obelia geniculata	0	11	yes	yes	cryptogenic	Tajadura et al, 2016
Orthopyxis integra	0	4	yes	yes	cryptogenic	Tajadura et al, 2016
Amphibalanus amphitrite	38916	0	yes	yes	introduced	Tajadura et al, 2016
Austrominius modestus	210728	0	yes	yes	introduced	Tajadura et al, 2016
Clytia hemisphaerica	14751	4715	yes	yes	introduced	Tajadura et al, 2016
Oithona davisae	84594	192440	yes	yes	introduced	Uriarte et al, 2016
Pseudodiaptomus marinus	2706	0	yes	yes	introduced	Uriarte et al, 2016
Acartia Acanthacartia tonsa	189833	31333	yes	yes	introduced	Uriarte et al, 2016
Balanus trigonus	78865	0	yes	yes	introduced	Zorita et al., 2013
Monocorophium acherusicum	196	0	yes	yes	introduced	Zorita et al., 2013
Monocorophium sextonae	209	0	yes	yes	introduced	Zorita et al., 2013
Petricolaria pholadiformis	2	0	yes	yes	introduced	Zorita et al., 2013
Ruditapes philippinarum	4419	83	yes	yes	introduced	Zorita et al., 2013
Polydora websteri	29	1114	no	yes	introduced	Agencia Vasca del Agua, 2014
Ostrea stentina	5650	0	no	yes	cryptogenic	AquaNIS. Editorial board., 2015
Bugula neritina	11085	5394	no	yes	cryptogenic	AquaNIS. Editorial board., 2015
Ammothea hilgendorfi	0	3	no	no, but present in LMEs 22 and 24	introduced	AquaNIS. Editorial board., 2015
Neodexiospira brasiliensis	0	37396	no	no, but present in LMEs 22 and 24	introduced	AquaNIS. Editorial board., 2015
Amphibalanus eburneus	28606	0	no	yes	introduced	AquaNIS. Editorial board., 2015
Amphibalanus improvisus	32	0	no	yes	introduced	AquaNIS. Editorial board., 2015
Blackfordia virginica	124	2	no	yes	introduced	AquaNIS. Editorial board., 2015
Botryllus schlosseri	26336	0	no	yes	introduced	AquaNIS. Editorial board., 2015
Crepidula fornicata	4	0	no	yes	introduced	AquaNIS. Editorial board., 2015
Dasysiphonia japonica	5	0	no	yes	introduced	AquaNIS. Editorial board., 2015
Gymnodinium microreticulatum	0	2	no	yes	introduced	AquaNIS. Editorial board., 2015
Hemigrapsus penicillatus	214	0	no	yes	introduced	AquaNIS. Editorial board., 2015
Microcosmus squamiger	68	482	no	yes	introduced	AquaNIS. Editorial board., 2015
Ostreopsis siamensis	0	6	no	yes	introduced	AquaNIS. Editorial board., 2015
Paracaprella pusilla	12	0	no	yes	introduced	AquaNIS. Editorial board., 2015
Polydora cornuta	32777	0	no	yes	introduced	AquaNIS. Editorial board., 2015
Tenellia adspersa	13	0	no	yes	introduced	AquaNIS. Editorial board., 2015
Watersipora subtorquata	232	1396	no	yes	introduced	AquaNIS. Editorial board., 2015
Cordylophora caspia	0	514	no	yes	introduced	AquaNIS. Editorial board., 2015
Corella eumyota	0	3191	no	yes	introduced	AquaNIS. Editorial board., 2015
Mercenaria mercenaria	0	43	no	yes	introduced	AquaNIS. Editorial board., 2015
Hemigrapsus takanoi	19185	0	no	yes	Introduced	CABI, 2019a
Grandidierella japonica	15081	18	no	no but present in LMEs 23,24,25 and 26	Introduced	Droual et al, 2017
Monocorophium insidiosum	71	0	no	yes	cryptogenic	Esquete et al, 2011
Melita nitida	18	0	no	no but present in LMEs 22, 23 and 24	Introduced	Gouillieux et al, 2016
Phallusia mammillata	2	38	no	yes	cryptogenic	Goulletquer, 2016
Mytilicola intestinalis	33	22	no	yes	Introduced	Goulletquer, 2016
Pseudopfiesteria shumwayae	0	7	no	yes	cryptogenic	Guiry & Guiry, 2019
Leathesia marina	0	43	no	yes	cryptogenic	Guiry & Guiry, 2019
Pachygrapsus marmoratus	21	0	no	yes	Introduced	http://www.nonnativespecies.org/
Pseudochattonella verruculosa	0	7486	no	no but present in LMEs 22 and 23	introduced	Katsanevakis et al., 2014
Tubificoides pseudogaster	21	0	no	no but present in LMEs 22 and 23	cryptogenic	Kvist & ErsÉus, 2018
Terebella lapidaria	3614	0	no	yes	cryptogenic	Miralles et al., 2016
Sternaspis scutata	14475	370	no	yes	cryptogenic	Moreira & Troncoso, 2007
Gymnodinium aureolum	0	14163	no	yes	cryptogenic	OBIS, 2019
Chaetoceros rostratus	0	170	no	yes	Introduced	OBIS, 2019
Coscinodiscus wailesii	0	596	no	yes	Introduced	OBIS, 2019
Diadumene lineata	0	4	no	yes	introduced	OBIS, 2019; WoRMS Editorial Board, 2019
Bugulina fulva	101	11	no	no but present in 22, 24 and A1	cryptogenic	Porte et al, 2017; Fofonoff et al, 2019
Diplosoma listerianum	91	0	no	yes	cryptogenic	Pérez-Portela, Arranz, Rius, & Turon, 2013
Pfiesteria piscicida	0	5	no	yes	cryptogenic	Rublee et al., 2005
Stephanopyxis palmeriana	0	104	no	yes	cryptogenic	Urrutia & Casamitjana, 1981
Electra pilosa	10	40	no	yes	cryptogenic	WoRMS Editorial Board, 2019
Gymnodinium catenatum	0	87	no	yes	cryptogenic	WoRMS Editorial Board, 2019
Protomonostroma undulatum	0	164	no	yes	introduced	WoRMS Editorial Board, 2019
Crassostrea virginica	0	67793	no	yes	introduced	WoRMS Editorial Board, 2019
Magallana angulata	17	0	no	yes	introduced	WoRMS Editorial Board, 2019
Karlodinium veneficum	0	2847	no	yes	cryptogenic	Zhang et al, 2008
Caulacanthus ustulatus	9	0	no	yes	cryptogenic	Zuccarello et al. 2002
References
Agencia Vasca del Agua. 2014. Protocolo de muestreo, análisis y evaluación de fauna bentónica de macroinvertebrados de sustrato blando en masas de agua de transición y costeras.
AquaNIS. Editorial board. 2015. Information system on Aquatic Non-Indigenous and Cryptogenic Species. World Wide Web electronic publication. www.corpi.ku.lt/databases/aquanis. Version 2.36+.
Butrón, A., Orive, E., & Madariaga, I. 2011. Potential risk of harmful algae transport by ballast waters: The case of Bilbao Harbour. Marine Pollution Bulletin, 624, 747–757.
CABI. 2019a. Hemigrapsus takanoi. In: Invasive Species Compendium. Wallingford, UK: CAB International. www.cabi.org/isc.
Droual, G., Le Garrec, V., Cabelguen, J., Gélinaud, G., & Grall, J. 2017. The spread goes on: the non-indigenous species Grandidierella japonica Stephensen, 1938 Amphipoda: Aoridae has reached Brittany Gulf of Morbihan. An Aod-Les Cahiers Naturalistes de l’Observatoire Marin, 1, 21–29.
Esquete, P., Moreira, J., & Troncoso, J. S. 2011. Peracarid assemblages of Zostera meadows in an estuarine ecosystem O Grove inlet, NW Iberian Peninsula: spatial distribution and seasonal variation. Helgoland Marine Research, 654, 445.
Fofonoff, P. W., Ruiz, G. M., Simkanin, S., & Carlton, J. T. 2019. National Exotic Marine and Estuarine Species Information System. http://invasions.si.edu/nemesis/. Access Date: 8-Jan -2019.
Gouillieux, B., Lavesque, N., Blanchet, H., & Bachelet, G. 2016. First record of the non-indigenous Melita nitida Smith, 1873 Crustacea: Amphipoda: Melitidae in the Bay of Biscay NE Atlantic. BioInvasions Records, 52, 85–92.
Goulletquer, P. 2016. Guide des organismes exotiques marins.
Guiry, M. D., & Guiry, G.M. 2019. AlgaeBase. World-wide electronic publication, National University of Ireland, Galway. http://www.algaebase.org; searched on 08 January 2019.
Katsanevakis, S., Wallentinus, I., Zenetos, A., Leppäkoski, E., Çinar, M. E., Oztürk, B., … others. 2014. Impacts of invasive alien marine species on ecosystem services and biodiversity: a pan-European review. Aquatic Invasions, 94, 391–423.
Kvist, S., & ErsÉus, C. 2018. Two new European species of the marine genus Tubificoides Annelida: Clitellata: Naididae with notes on the morphology of T. pseudogaster Dahl, 1960. Zootaxa, 44333, 561–573. doi:10.11646/zootaxa.4433.3.10
Martínez, J., & Adarraga, I. 2006. Programa de vigilancia y control de la introducción de especies invasoras en los ecosistemas litorales de la costa vasca. 1. Costa de Gipuzkoa, 2.
Miralles, L., Ardura, A., Arias, A., Borrell, Y. J., Clusa, L., Dopico, E., … Garcia-Vazquez, E. 2016. Barcodes of marine invertebrates from north Iberian ports: Native diversity and resistance to biological invasions. Marine Pollution Bulletin, 1121–2, 183–188. doi:10.1016/j.marpolbul.2016.08.022
Moreira, J., & Troncoso, J. S. 2007. Inventario de la macrofauna bentónica de sedimentos submareales de la Ensenada de Baiona Galicia, NO Península Ibérica.
OBIS. 2019. Ocean Biogeographic Information System. Intergovernmental Oceanographic Commission of UNESCO. www.iobis.org.
Porter, J. S., Nunn, J. D., Ryland, J. S., Minchin, D., & Jones, M. E. S. 2017. The status of non-native bryozoans on the north coast of Ireland. BIOINVASIONS RECORDS, 64, 321–330.
Pérez-Portela, R., Arranz, V., Rius, M., & Turon, X. (2013). Cryptic speciation or global spread? The case of a cosmopolitan marine invertebrate with limited dispersal capabilities. Scientific Reports, 3, 3197. doi:10.1038/srep03197
Rublee, P. A., Remington, D. L., Schaefer, E. F., & Marshall, M. M. 2005. Detection of the Dinozoans Pfiesteria piscicida and P. shumwayae: A Review of Detection Methods and Geographic Distribution 1. Journal of Eukaryotic Microbiology, 522, 83–89.
Tajadura, J., Bustamante, M., & Salinas, J. I. S. 2016. Temporal and spatial variability in the distribution of non-indigenous zoobenthic species in the intertidal hard substrates in the ‘Abra of Bilbao’. ISOBAY Conference.
Uriarte, I., Villate, F., & Iriarte, A. 2016. Zooplankton recolonization of the inner estuary of Bilbao: influence of pollution abatement, climate and non-indigenous species. Journal of Plankton Research, 383, 718–731. doi:10.1093/plankt/fbv060
Urrutia, J., & Casamitjana, I. 1981. Estudio de la Productividad Primaria y Distribución Estacional del Fitopláncton en el Abra de Bilbao Noviembre, 1977-Noviembre, 1978. Munibe, 33, 31–50.
WoRMS Editorial Board. 2019. World Register of Marine Species. Available from http://www.marinespecies.org at VLIZ. Accessed 2019-01-08. doi:doi:10.14284/170
Zhang, H., Litaker, W., Vandersea, M. W., Tester, P., & Lin, S. 2008. Geographic distribution of Karlodinium veneficum in the US east coast as detected by ITS–ferredoxin real-time PCR assay. Journal of Plankton Research, 308, 905–922. doi:10.1093/plankt/fbn047
Zorita, I., Solaun, O., Borja, A., Franco, J., Muxika, I., & Pascual, M. 2013. Spatial distribution and temporal trends of soft-bottom marine benthic alien species collected during the period 1989–2008 in the Nervión estuary southeastern Bay of Biscay. Journal of Sea Research, 83, 104–110.
Zuccarello, G. C., West, J., & Rueness, J. 2002. Phylogeography of the cosmopolitan red alga Caulacanthus ustulatus Caulacanthaceae, Gigartinales. Phycological Research, 502, 163–172. doi:10.1046/j.1440-1835.2002.00270.x

## Sheet: Table S5
Table S5 Results of blasting the representative reads of the OTUs classified as potential NICS with 18S using blast agaist the PR2 database
OTU	Putative NICS	Accession number of first blast hit	Taxonomic assignment of first blast hit	% identity	e value
Otu12082	Acartia (Acanthacartia) tonsa	JX995287.1.1737_U	Acartia_tonsa	96.154	6.7e-42
Otu12539	Acartia (Acanthacartia) tonsa	JX995287.1.1737_U	Acartia_tonsa	98.913	3.12e-40
Otu1427	Acartia (Acanthacartia) tonsa	JX995287.1.1737_U	Acartia_tonsa	98.077	3.1e-45
Otu14301	Acartia (Acanthacartia) tonsa	JX995287.1.1737_U	Acartia_tonsa	98.23	3.38e-50
Otu1803	Acartia (Acanthacartia) tonsa	JX995287.1.1737_U	Acartia_tonsa	98.23	3.38e-50
Otu19867	Acartia (Acanthacartia) tonsa	JX995287.1.1737_U	Acartia_tonsa	97.345	1.57e-48
Otu20169	Acartia (Acanthacartia) tonsa	JX995287.1.1737_U	Acartia_tonsa	96.552	1.63e-48
Otu22351	Acartia (Acanthacartia) tonsa	JX995287.1.1737_U	Acartia_tonsa	95.575	1.22e-44
Otu2420	Acartia (Acanthacartia) tonsa	JX995287.1.1737_U	Acartia_tonsa	98.23	3.38e-50
Otu3151	Acartia (Acanthacartia) tonsa	JX995287.1.1737_U	Acartia_tonsa	99.115	7.26e-52
Otu36918	Acartia (Acanthacartia) tonsa	JX995287.1.1737_U	Acartia_tonsa	97.115	1.44e-43
Otu3880	Acartia (Acanthacartia) tonsa	JX995287.1.1737_U	Acartia_tonsa	97.345	1.57e-48
Otu4758	Acartia (Acanthacartia) tonsa	JX995287.1.1737_U	Acartia_tonsa	98.23	3.38e-50
Otu5417	Acartia (Acanthacartia) tonsa	JX995287.1.1737_U	Acartia_tonsa	97.115	1.44e-43
Otu6633	Acartia (Acanthacartia) tonsa	JX995287.1.1737_U	Acartia_tonsa	96.667	1.01e-50
Otu7144	Acartia (Acanthacartia) tonsa	JX995287.1.1737_U	Acartia_tonsa	96.154	6.7e-42
Otu7343	Acartia (Acanthacartia) tonsa	JX995287.1.1737_U	Acartia_tonsa	97.345	1.57e-48
Otu8037	Acartia (Acanthacartia) tonsa	JX995287.1.1737_U	Acartia_tonsa	99.115	7.26e-52
Otu8084	Acartia (Acanthacartia) tonsa	GU369995.1.1305_UC	Agaricomycetes_X_sp.	99.038	6.65e-47
Otu8596	Acartia (Acanthacartia) tonsa	JX995287.1.1737_U	Acartia_tonsa	98.077	3.1e-45
Otu9106	Acartia (Acanthacartia) tonsa	JX995287.1.1737_U	Acartia_tonsa	98.077	3.1e-45
Otu9580	Acartia (Acanthacartia) tonsa	JX995287.1.1737_U	Acartia_tonsa	98.23	3.38e-50
Otu16721	Ammothea hilgendorfi	AF005438.1.1796_U	Achelia_echinata	100	3.47e-55
Otu1615	Antithamnionella spirographidis	DQ022761.1.1656_U	Antithamnionella_spirographidis	100	5.62e-53
Otu2945	Asparagopsis armata	AY772722.1.1778_U	Asparagopsis_armata	100	1.56e-53
Otu20717	Blackfordia virginica	AF358078.1.1854_U	Blackfordia_virginica	100	7.7e-57
Otu14430	Boccardia proboscidea	KJ546258.1.1763_U	Boccardia_proboscidea	99.153	1.28e-54
Otu5241	Bonnemaisonia hamifera	L26182.3.1764_U	Bonnemaisonia_hamifera	100	5.62e-53
Otu10199	Bugula neritina	AF499749.1.1797_U	Bugula_neritina	96.721	2.85e-51
Otu14032	Bugula neritina	AF499749.1.1797_U	Bugula_neritina	98.361	3.7e-55
Otu17157	Bugula neritina	AF499749.1.1797_U	Bugula_neritina	97.541	1.72e-53
Otu1850	Bugula neritina	AF499749.1.1797_U	Bugula_neritina	97.541	1.72e-53
Otu8253	Bugulina fulva	AF499749.1.1797_U	Bugula_neritina	97.541	1.72e-53
Otu1827	Chaetoceros rostratus	X85391.1.1799_U	Chaetoceros_rostratus	100	2e-52
Otu13836	Clytia hemisphaerica	FJ550601.1.1704_U	Clytia_hemisphaerica	99.107	2.67e-51
Otu15633	Clytia hemisphaerica	FJ550601.1.1704_U	Clytia_hemisphaerica	97.345	5.85e-48
Otu17714	Clytia hemisphaerica	FJ550601.1.1704_U	Clytia_hemisphaerica	98.198	4.47e-49
Otu23916	Clytia hemisphaerica	FJ550601.1.1704_U	Clytia_hemisphaerica	97.321	5.78e-48
Otu2649	Clytia hemisphaerica	FJ550601.1.1704_U	Clytia_hemisphaerica	98.214	1.24e-49
Otu56042	Clytia hemisphaerica	FJ550601.1.1704_U	Clytia_hemisphaerica	97.321	2.06e-47
Otu9861	Clytia hemisphaerica	FJ550601.1.1704_U	Clytia_hemisphaerica	97.321	5.78e-48
Otu5244	Colpomenia peregrina	L17014.1.862_U	Colpomenia_peregrina	100	2e-52
Otu21012	Cordylophora caspia	EU272612.1.1757_U	Cordylophora_caspia	98.182	1.57e-48
Otu10650	Corella eumyota	FM244846.1.1733_U	Corella_eumyota	96.581	4.57e-49
Otu11267	Corella eumyota	FM244846.1.1733_U	Corella_eumyota	96.581	1.63e-48
Otu15174	Corella eumyota	FM244846.1.1733_U	Corella_eumyota	96.581	4.57e-49
Otu15711	Corella eumyota	FM244846.1.1733_U	Corella_eumyota	98.291	2.11e-52
Otu16062	Corella eumyota	FM244846.1.1733_U	Corella_eumyota	93.162	2.14e-42
Otu20948	Corella eumyota	FM244846.1.1733_U	Corella_eumyota	97.436	9.82e-51
Otu23524	Corella eumyota	FM244846.1.1733_U	Corella_eumyota	94.872	9.89e-46
Otu3443	Corella eumyota	FM244846.1.1733_U	Corella_eumyota	97.436	9.82e-51
Otu14136	Coscinodiscus wailesii	AY485448.1.1797_U	Coscinodiscus_wailesii	100	5.27e-48
Otu13663	Crassostrea virginica	KC429335.1.1770_U	Crassostrea_virginica	94.958	7.81e-47
Otu13795	Crassostrea virginica	KC429335.1.1770_U	Crassostrea_virginica	98.319	1.67e-53
Otu13807	Crassostrea virginica	KC429335.1.1770_U	Crassostrea_virginica	97.479	7.76e-52
Otu16509	Crassostrea virginica	KC429335.1.1770_U	Crassostrea_virginica	97.479	7.76e-52
Otu19902	Crassostrea virginica	KC429335.1.1770_U	Crassostrea_virginica	97.479	7.76e-52
Otu21165	Crassostrea virginica	KC429335.1.1770_U	Crassostrea_virginica	97.479	7.76e-52
Otu21267	Crassostrea virginica	KC429335.1.1770_U	Crassostrea_virginica	97.479	7.76e-52
Otu21443	Crassostrea virginica	KC429335.1.1770_U	Crassostrea_virginica	96.639	3.61e-50
Otu21658	Crassostrea virginica	KC429335.1.1770_U	Crassostrea_virginica	97.479	7.76e-52
Otu21668	Crassostrea virginica	KC429335.1.1770_U	Crassostrea_virginica	97.479	7.76e-52
Otu21848	Crassostrea virginica	KC429335.1.1770_U	Crassostrea_virginica	97.479	7.76e-52
Otu22171	Crassostrea virginica	KC429335.1.1770_U	Crassostrea_virginica	94.118	1.29e-44
Otu23216	Crassostrea virginica	KC429335.1.1770_U	Crassostrea_virginica	97.479	7.76e-52
Otu23720	Crassostrea virginica	KC429335.1.1770_U	Crassostrea_virginica	96.639	3.61e-50
Otu23869	Crassostrea virginica	KC429335.1.1770_U	Crassostrea_virginica	97.479	7.76e-52
Otu45582	Crassostrea virginica	KC429335.1.1770_U	Crassostrea_virginica	97.479	7.76e-52
Otu4810	Crassostrea virginica	KC429335.1.1770_U	Crassostrea_virginica	97.479	7.76e-52
Otu8430	Crassostrea virginica	KC429335.1.1770_U	Crassostrea_virginica	99.115	7.76e-52
Otu9135	Crassostrea virginica	KC429335.1.1770_U	Crassostrea_virginica	99.115	7.76e-52
Otu12495	Diadumene lineata	DQ683365.1.1830_U	Haliplanella_lucia	99.13	5.74e-53
Otu1776	Electra pilosa	AM886847.1.1441_U	Electra_pilosa	100	9.75e-56
Otu11184	Fibrocapsa japonica	JX026949.1.1734_U	Fibrocapsa_japonica	100	4.39e-54
Otu13531	Ficopomatus enigmaticus	AY577889.1.1804_U	Ficopomatus_enigmaticus	97.5	2.18e-52
Otu14927	Ficopomatus enigmaticus	AY577889.1.1804_U	Ficopomatus_enigmaticus	99.099	9.3e-51
Otu15037	Ficopomatus enigmaticus	AY577889.1.1804_U	Ficopomatus_enigmaticus	98.333	4.69e-54
Otu15258	Ficopomatus enigmaticus	AY577889.1.1804_U	Ficopomatus_enigmaticus	98.333	4.69e-54
Otu22689	Ficopomatus enigmaticus	AY577889.1.1804_U	Ficopomatus_enigmaticus	93.333	4.75e-44
Otu6157	Ficopomatus enigmaticus	AY577889.1.1804_U	Ficopomatus_enigmaticus	99.099	9.3e-51
Otu5998	Grandidierella japonica	AB295403.1.2326_U	Grandidierella_japonica	100	6.08e-58
Otu10087	Gymnodinium aureolum	EF527041.1.1060_U	Dinophyceae_XXX_sp.	100	3.3e-50
Otu11861	Gymnodinium aureolum	KJ763669.1.1796_U	Dinophyceae_XXX_sp.	97.273	7.15e-47
Otu12006	Gymnodinium aureolum	KJ763669.1.1796_U	Dinophyceae_XXX_sp.	99.065	1.54e-48
Otu14158	Gymnodinium aureolum	HM581763.1.1783_U	Gymnodinium_sp.	99.091	3.3e-50
Otu15892	Gymnodinium aureolum	KJ763669.1.1796_U	Dinophyceae_XXX_sp.	96.429	9.47e-46
Otu17440	Gymnodinium aureolum	KJ758203.1.1796_U	Gyrodinium_fusiforme	97.273	7.15e-47
Otu17546	Gymnodinium aureolum	KJ763669.1.1796_U	Dinophyceae_XXX_sp.	98.182	5.47e-48
Otu17565	Gymnodinium aureolum	KJ763669.1.1796_U	Dinophyceae_XXX_sp.	97.273	7.15e-47
Otu20539	Gymnodinium aureolum	KJ758393.1.1797_U	Dinophyceae_XXX_sp.	98.182	1.54e-48
Otu2923	Gymnodinium aureolum	KJ758209.1.1800_U	Dinophyceae_XXX_sp.	98.182	1.54e-48
Otu43258	Gymnodinium aureolum	AY664932.1.1755_U	Dinophyceae_XXX_sp.	96.364	3.33e-45
Otu5565	Gymnodinium aureolum	KJ758209.1.1800_U	Dinophyceae_XXX_sp.	97.273	7.15e-47
Otu8179	Gymnodinium aureolum	KC488412.1.1703_U	Lepidodinium_sp.	99.074	1.54e-48
Otu8393	Gymnodinium aureolum	HM581763.1.1783_U	Gymnodinium_sp.	99.091	3.3e-50
Otu1945	Gymnodinium catenatum	AF022193.1.1804_U	Gymnodinium_catenatum	100	7.1e-52
Otu21417	Gymnodinium catenatum	AF022193.1.1804_U	Gymnodinium_catenatum	97.273	7.15e-47
Otu11049	Gymnodinium microreticulatum	AB265965.1.1755_U	Gymnodinium_microreticulatum	99.091	3.3e-50
Otu11463	Heterosigma akashiwo	KF130574.1.1767_U	Heterosigma_akashiwo	88.43	2.63e-31
Otu13086	Heterosigma akashiwo	KF130574.1.1767_U	Heterosigma_akashiwo	97.248	2.54e-46
Otu14859	Heterosigma akashiwo	KF130574.1.1767_U	Heterosigma_akashiwo	98.131	7.07e-47
Otu20618	Heterosigma akashiwo	KF130574.1.1767_U	Heterosigma_akashiwo	97.248	2.54e-46
Otu4995	Heterosigma akashiwo	KF130574.1.1767_U	Heterosigma_akashiwo	100	1.17e-49
Otu8320	Heterosigma akashiwo	KF130574.1.1767_U	Heterosigma_akashiwo	97.248	2.54e-46
Otu10127	Karlodinium veneficum	KJ759369.1.1804_U	Karlodinium_sp.	100	2.55e-51
Otu10142	Karlodinium veneficum	KJ759369.1.1804_U	Karlodinium_sp.	98.214	4.37e-49
Otu14524	Karlodinium veneficum	KJ759369.1.1804_U	Karlodinium_sp.	99.091	3.3e-50
Otu15000	Karlodinium veneficum	KJ759634.1.1797_U	Dinophyceae_XXX_sp.	98.182	1.54e-48
Otu15721	Karlodinium veneficum	KJ763750.1.1801_U	Dinophyceae_XXX_sp.	97.321	5.66e-48
Otu16862	Karlodinium veneficum	KJ763778.1.1796_U	Dinophyceae_XXX_sp.	99.065	1.54e-48
Otu17320	Karlodinium veneficum	KR362881.1.1798_U	Amphidoma_languida	99.074	4.28e-49
Otu17393	Karlodinium veneficum	KJ759369.1.1804_U	Karlodinium_sp.	99.091	3.3e-50
Otu4962	Karlodinium veneficum	KJ764339.1.1797_U	Dinophyceae_XXX_sp.	96.396	3.33e-45
Otu12131	Leathesia marina	L16915.1.861_U	Leathesia_difformis	98.198	4.32e-49
Otu2180	Leathesia marina	L16915.1.861_U	Leathesia_difformis	100	2e-52
Otu13811	Magallana gigas	KC429335.1.1770_U	Crassostrea_virginica	100	3.66e-40
Otu15562	Magallana gigas	KC429335.1.1770_U	Crassostrea_virginica	94.69	1.69e-43
Otu23371	Magallana gigas	KC429335.1.1770_U	Crassostrea_virginica	97.345	1.68e-48
Otu2591	Magallana gigas	KC429335.1.1770_U	Crassostrea_virginica	96.46	7.81e-47
Otu6992	Magallana gigas	KC429335.1.1770_U	Crassostrea_virginica	96.46	7.81e-47
Otu3514	Mercenaria mercenaria	KC429391.1.1778_U	Venus_verrucosa	96.639	3.61e-50
Otu13164	Microcosmus squamiger	FM244855.1.1786_U	Microcosmus_squamiger	97.436	9.82e-51
Otu15840	Microcosmus squamiger	FM244855.1.1786_U	Microcosmus_squamiger	97.436	9.82e-51
Otu21272	Microcosmus squamiger	FM244855.1.1786_U	Microcosmus_squamiger	96.581	1.63e-48
Otu6460	Mytilicola intestinalis	AY627005.1.1808_U	Mytilicola_intestinalis	100	1.56e-53
Otu11101	Neodexiospira brasiliensis	DQ242550.1.1959_U	Neodexiospira_brasiliensis	97.458	1e-50
Otu13194	Neodexiospira brasiliensis	DQ242551.1.1997_U	Neodexiospira_steueri	91.667	1.01e-40
Otu15419	Neodexiospira brasiliensis	DQ242550.1.1959_U	Neodexiospira_brasiliensis	95.868	4.67e-49
Otu16758	Neodexiospira brasiliensis	DQ242550.1.1959_U	Neodexiospira_brasiliensis	95.868	4.67e-49
Otu16761	Neodexiospira brasiliensis	DQ242550.1.1959_U	Neodexiospira_brasiliensis	96.522	2.17e-47
Otu17513	Neodexiospira brasiliensis	DQ242550.1.1959_U	Neodexiospira_brasiliensis	95.868	4.67e-49
Otu20650	Neodexiospira brasiliensis	DQ242550.1.1959_U	Neodexiospira_brasiliensis	97.436	3.61e-50
Otu20713	Neodexiospira brasiliensis	DQ242550.1.1959_U	Neodexiospira_brasiliensis	95.041	2.17e-47
Otu20833	Neodexiospira brasiliensis	DQ242550.1.1959_U	Neodexiospira_brasiliensis	95.041	2.17e-47
Otu21297	Neodexiospira brasiliensis	DQ242550.1.1959_U	Neodexiospira_brasiliensis	95.041	2.17e-47
Otu21852	Neodexiospira brasiliensis	DQ242550.1.1959_U	Neodexiospira_brasiliensis	95.041	2.17e-47
Otu22047	Neodexiospira brasiliensis	DQ242551.1.1997_U	Neodexiospira_steueri	89.167	1.03e-35
Otu22370	Neodexiospira brasiliensis	DQ242550.1.1959_U	Neodexiospira_brasiliensis	94.215	1.01e-45
Otu22786	Neodexiospira brasiliensis	DQ242550.1.1959_U	Neodexiospira_brasiliensis	95.041	2.17e-47
Otu23060	Neodexiospira brasiliensis	DQ242550.1.1959_U	Neodexiospira_brasiliensis	95.868	4.67e-49
Otu23325	Neodexiospira brasiliensis	DQ242550.1.1959_U	Neodexiospira_brasiliensis	95.041	2.17e-47
Otu23805	Neodexiospira brasiliensis	DQ242550.1.1959_U	Neodexiospira_brasiliensis	95.041	2.17e-47
Otu23824	Neodexiospira brasiliensis	DQ242550.1.1959_U	Neodexiospira_brasiliensis	95.041	2.17e-47
Otu2692	Neodexiospira brasiliensis	DQ242550.1.1959_U	Neodexiospira_brasiliensis	95.041	2.17e-47
Otu2993	Neodexiospira brasiliensis	DQ242550.1.1959_U	Neodexiospira_brasiliensis	93.913	2.19e-42
Otu3127	Neodexiospira brasiliensis	DQ242550.1.1959_U	Neodexiospira_brasiliensis	94.215	3.6e-45
Otu4548	Neodexiospira brasiliensis	DQ242550.1.1959_U	Neodexiospira_brasiliensis	92.562	2.19e-42
Otu8242	Neodexiospira brasiliensis	DQ242550.1.1959_U	Neodexiospira_brasiliensis	95.041	2.17e-47
Otu10909	Oithona davisae	KJ814022.1.1729_U	Oithona_davisae	96.429	2.63e-46
Otu1127	Oithona davisae	KJ814022.1.1729_U	Oithona_davisae	96.429	2.63e-46
Otu11854	Oithona davisae	KJ814022.1.1729_U	Oithona_davisae	98.214	1.22e-49
Otu11971	Oithona davisae	KJ814022.1.1729_U	Oithona_davisae	98.214	1.22e-49
Otu1264	Oithona davisae	KJ814022.1.1729_U	Oithona_davisae	97.321	5.66e-48
Otu13451	Oithona davisae	KJ814022.1.1729_U	Oithona_davisae	98.214	1.22e-49
Otu13551	Oithona davisae	KJ814022.1.1729_U	Oithona_davisae	98.214	1.22e-49
Otu13982	Oithona davisae	KJ814022.1.1729_U	Oithona_davisae	99.115	2.61e-51
Otu14210	Oithona davisae	KJ814022.1.1729_U	Oithona_davisae	92.857	1.23e-39
Otu14245	Oithona davisae	KJ814022.1.1729_U	Oithona_davisae	92.857	1.88e-37
Otu14342	Oithona davisae	KJ814022.1.1729_U	Oithona_davisae	94.69	5.7e-43
Otu14354	Oithona davisae	KJ814022.1.1729_U	Oithona_davisae	97.321	5.66e-48
Otu15208	Oithona davisae	KJ814022.1.1729_U	Oithona_davisae	94.643	5.7e-43
Otu15778	Oithona davisae	KJ814022.1.1729_U	Oithona_davisae	98.214	1.22e-49
Otu16142	Oithona davisae	KJ814022.1.1729_U	Oithona_davisae	98.214	1.22e-49
Otu16289	Oithona davisae	KJ814022.1.1729_U	Oithona_davisae	97.345	5.66e-48
Otu16323	Oithona davisae	KJ814022.1.1729_U	Oithona_davisae	98.165	5.66e-48
Otu16334	Oithona davisae	KJ814022.1.1729_U	Oithona_davisae	98.214	1.22e-49
Otu16384	Oithona davisae	KJ814022.1.1729_U	Oithona_davisae	97.321	5.66e-48
Otu16463	Oithona davisae	KJ814022.1.1729_U	Oithona_davisae	96.429	2.63e-46
Otu16608	Oithona davisae	KJ814022.1.1729_U	Oithona_davisae	97.321	5.66e-48
Otu17285	Oithona davisae	KJ814022.1.1729_U	Oithona_davisae	98.214	1.22e-49
Otu17293	Oithona davisae	KJ814022.1.1729_U	Oithona_davisae	97.321	5.66e-48
Otu17732	Oithona davisae	KJ814022.1.1729_U	Oithona_davisae	96.429	2.63e-46
Otu17778	Oithona davisae	KJ814022.1.1729_U	Oithona_davisae	98.214	1.22e-49
Otu17801	Oithona davisae	KJ814022.1.1729_U	Oithona_davisae	98.214	1.22e-49
Otu17816	Oithona davisae	KJ814022.1.1729_U	Oithona_davisae	97.321	5.66e-48
Otu18008	Oithona davisae	KJ814022.1.1729_U	Oithona_davisae	92.035	5.74e-38
Otu18847	Oithona davisae	KJ814022.1.1729_U	Oithona_davisae	93.75	2.65e-41
Otu19975	Oithona davisae	KJ814022.1.1729_U	Oithona_davisae	98.214	1.22e-49
Otu20363	Oithona davisae	KJ814022.1.1729_U	Oithona_davisae	96.429	2.63e-46
Otu20706	Oithona davisae	KJ814022.1.1729_U	Oithona_davisae	97.321	5.66e-48
Otu20917	Oithona davisae	KJ814022.1.1729_U	Oithona_davisae	96.46	2.63e-46
Otu20951	Oithona davisae	KJ814022.1.1729_U	Oithona_davisae	97.321	5.66e-48
Otu21746	Oithona davisae	KJ814022.1.1729_U	Oithona_davisae	96.33	1.22e-44
Otu22385	Oithona davisae	KJ814022.1.1729_U	Oithona_davisae	97.321	5.66e-48
Otu22534	Oithona davisae	KJ814022.1.1729_U	Oithona_davisae	100	1.68e-48
Otu22880	Oithona davisae	KJ814022.1.1729_U	Oithona_davisae	97.321	5.66e-48
Otu23001	Oithona davisae	KJ814022.1.1729_U	Oithona_davisae	98.214	4.28e-49
Otu23003	Oithona davisae	KJ814022.1.1729_U	Oithona_davisae	97.321	5.66e-48
Otu23056	Oithona davisae	KJ814022.1.1729_U	Oithona_davisae	97.321	5.66e-48
Otu23148	Oithona davisae	KJ814022.1.1729_U	Oithona_davisae	95.192	3.66e-40
Otu23361	Oithona davisae	KJ814022.1.1729_U	Oithona_davisae	97.321	5.66e-48
Otu23599	Oithona davisae	KJ814022.1.1729_U	Oithona_davisae	95.536	1.22e-44
Otu23769	Oithona davisae	KJ814022.1.1729_U	Oithona_davisae	97.321	5.66e-48
Otu23844	Oithona davisae	KJ814022.1.1729_U	Oithona_davisae	96.429	2.63e-46
Otu24131	Oithona davisae	KJ814022.1.1729_U	Oithona_davisae	97.321	5.66e-48
Otu3153	Oithona davisae	KJ814022.1.1729_U	Oithona_davisae	100	2.61e-51
Otu4010	Oithona davisae	KJ814022.1.1729_U	Oithona_davisae	97.321	5.66e-48
Otu5255	Oithona davisae	KJ814022.1.1729_U	Oithona_davisae	96.429	2.63e-46
Otu5630	Oithona davisae	KJ814022.1.1729_U	Oithona_davisae	94.643	5.7e-43
Otu5909	Oithona davisae	KJ814022.1.1729_U	Oithona_davisae	97.321	5.66e-48
Otu6337	Oithona davisae	KJ814022.1.1729_U	Oithona_davisae	96.46	2.63e-46
Otu6493	Oithona davisae	KJ814022.1.1729_U	Oithona_davisae	95.536	4.36e-44
Otu8691	Oithona davisae	KJ814022.1.1729_U	Oithona_davisae	97.321	5.66e-48
Otu8759	Oithona davisae	KJ814022.1.1729_U	Oithona_davisae	98.214	1.22e-49
Otu8837	Oithona davisae	KJ814022.1.1729_U	Oithona_davisae	96.429	2.63e-46
Otu9010	Oithona davisae	KJ814022.1.1729_U	Oithona_davisae	97.321	5.66e-48
Otu9069	Oithona davisae	KJ814022.1.1729_U	Oithona_davisae	95.536	1.22e-44
Otu9163	Oithona davisae	KJ814022.1.1729_U	Oithona_davisae	94.643	5.7e-43
Otu9734	Oithona davisae	KJ814022.1.1729_U	Oithona_davisae	97.321	5.66e-48
Otu9913	Oithona davisae	KJ814022.1.1729_U	Oithona_davisae	97.321	1.99e-47
Otu9946	Oithona davisae	KJ814022.1.1729_U	Oithona_davisae	95.536	1.22e-44
Otu17551	Orthopyxis integra	AY789731.1.1691_U	Orthopyxis_integra	99.107	2.67e-51
Otu10550	Ostreopsis siamensis	AF244939.1.1780_U	Ostreopsis_ovata	92.661	1.97e-37
Otu13784	Pfiesteria piscicida	AF330612.1.1813_U	Pfiesteria_piscicida	99.091	3.3e-50
Otu3022	Phallusia mammillata	AF236803.1.1821_U	Phallusia_mammillata	100	3.47e-55
Otu47237	Phallusia mammillata	AF236803.1.1821_U	Phallusia_mammillata	95.69	2.69e-46
Otu12838	Polydora websteri	AB705405.1.1771_U	Polydora_websteri	94.915	2.78e-46
Otu14230	Polydora websteri	AB820870.1.1771_U	Polydora_onagawaensis	93.22	6.02e-43
Otu14255	Polydora websteri	AB705405.1.1771_U	Polydora_websteri	96.61	1.28e-49
Otu15484	Polydora websteri	AB705405.1.1771_U	Polydora_websteri	95.763	5.98e-48
Otu15745	Polydora websteri	AB705405.1.1771_U	Polydora_websteri	95.763	2.13e-47
Otu17928	Polydora websteri	AB705405.1.1771_U	Polydora_websteri	95.763	5.98e-48
Otu1900	Protomonostroma undulatum	DQ821517.1.1683_U	Protomonostroma_undulatum	100	5.62e-53
Otu11853	Pseudochattonella verruculosa	AB217630.1.1814_U	Pseudochattonella_verruculosa	98.214	4.32e-49
Otu12747	Pseudochattonella verruculosa	AB217630.1.1814_U	Pseudochattonella_verruculosa	97.297	2.01e-47
Otu15360	Pseudochattonella verruculosa	KC582987.1.1801_U	Florenciellales_X_sp.	94.69	2.03e-42
Otu15602	Pseudochattonella verruculosa	KJ763674.1.1796_U	MAST-8A_X_sp.	98.198	4.32e-49
Otu17255	Pseudochattonella verruculosa	KC582987.1.1801_U	Florenciellales_X_sp.	100	2e-52
Otu17553	Pseudochattonella verruculosa	AB217630.1.1814_U	Pseudochattonella_verruculosa	98.165	5.59e-48
Otu20470	Pseudochattonella verruculosa	AB217630.1.1814_U	Pseudochattonella_verruculosa	97.297	2.01e-47
Otu21692	Pseudochattonella verruculosa	AB217630.1.1814_U	Pseudochattonella_verruculosa	97.297	2.01e-47
Otu22226	Pseudochattonella verruculosa	AB217630.1.1814_U	Pseudochattonella_verruculosa	99.074	4.32e-49
Otu5027	Pseudochattonella verruculosa	AB217630.1.1814_U	Pseudochattonella_verruculosa	97.297	2.01e-47
Otu5664	Pseudochattonella verruculosa	AB217630.1.1814_U	Pseudochattonella_verruculosa	100	9.3e-51
Otu8545	Pseudochattonella verruculosa	AB217630.1.1814_U	Pseudochattonella_verruculosa	98.165	5.59e-48
Otu15107	Pseudo-nitzschia australis	JN091726.1.1184_U	Pseudo-nitzschia_australis	100	9.3e-51
Otu10220	Pseudopfiesteria shumwayae	AF080098.1.1785_U	Pfiesteria_shumwayae	98.182	1.54e-48
Otu2472	Ruditapes philippinarum	JN807343.1.1833_U	Ruditapes_philippinarum	100	1.71e-58
Otu9489	Sabella spallanzanii	AY527059.1.1746_U	Sabella_crassicornis	99.145	4.54e-54
Otu14149	Spongoclonium caribaeum	EU718697.1.1787_U	Pleonosporium_caribaeum	100	1.56e-53
Otu1878	Stephanopyxis palmeriana	AY485527.1.1624_U	Stephanopyxis_palmeriana	99.099	9.3e-51
Otu23269	Stephanopyxis palmeriana	AY485527.1.1624_U	Stephanopyxis_palmeriana	99.074	4.32e-49
Otu17612	Styela plicata	L12444.1.1768_U	Styela_plicata	100	3.47e-55
Otu20584	Watersipora subtorquata	JN680947.1.1836_U	Watersipora_subtorquata	96.667	3.61e-50
Otu3786	Watersipora subtorquata	JN680947.1.1836_U	Watersipora_subtorquata	97.5	2.18e-52

## Sheet: Table S6
Table S6 Results of blasting the representative reads of the OTUs classified as potential NICS with COI using blast agaist the BOLD database
OTU	Putative NICS	Accession number of first blast hit	Taxonomic assignment of first blast hit	% identity	e value
Otu0003	Acartia (Acanthacartia) tonsa	GBCX6709-17	Acartia tonsa	100	1.86e-163
Otu0350	Acartia (Acanthacartia) tonsa	GBCX6709-17	Acartia tonsa	99.363	4.03e-160
Otu0470	Acartia (Acanthacartia) tonsa	OZIMP083-15	Acartia tonsa	99.361	4.03e-160
Otu0560	Acartia (Acanthacartia) tonsa	GBMIN41531-14	Acartia tonsa	100	3.94e-160
Otu0562	Acartia (Acanthacartia) tonsa	GBCX6709-17	Acartia tonsa	99.042	1.87e-158
Otu0611	Acartia (Acanthacartia) tonsa	GBCX6709-17	Acartia tonsa	99.042	1.87e-158
Otu0664	Acartia (Acanthacartia) tonsa	GBCX6709-17	Acartia tonsa	99.042	1.87e-158
Otu0748	Acartia (Acanthacartia) tonsa	GBCX1542-14	Acartia tonsa	99.677	1.43e-159
Otu0770	Acartia (Acanthacartia) tonsa	GBMIN41519-14	Acartia tonsa	99.677	3.98e-160
Otu1091	Acartia (Acanthacartia) tonsa	GBCX6709-17	Acartia tonsa	99.042	1.87e-158
Otu1602	Acartia (Acanthacartia) tonsa	GBCX1542-14	Acartia tonsa	98.71	4.05e-155
Otu1883	Acartia (Acanthacartia) tonsa	GBCX1535-14	Acartia tonsa	99.349	3.06e-156
Otu1958	Acartia (Acanthacartia) tonsa	GBMIN41521-14	Acartia tonsa	99.677	1.43e-159
Otu2021	Acartia (Acanthacartia) tonsa	OZIMP083-15	Acartia tonsa	99.361	4.03e-160
Otu2095	Acartia (Acanthacartia) tonsa	GBCX1511-14	Acartia tonsa	100	3.08e-161
Otu2143	Acartia (Acanthacartia) tonsa	GBCX6709-17	Acartia tonsa	99.042	1.87e-158
Otu2187	Acartia (Acanthacartia) tonsa	GBCX6709-17	Acartia tonsa	99.042	1.87e-158
Otu2197	Acartia (Acanthacartia) tonsa	GBCX6709-17	Acartia tonsa	99.042	1.87e-158
Otu2356	Acartia (Acanthacartia) tonsa	OZIMP083-15	Acartia tonsa	99.361	4.03e-160
Otu2491	Acartia (Acanthacartia) tonsa	OZIMP083-15	Acartia tonsa	99.361	4.03e-160
Otu2545	Acartia (Acanthacartia) tonsa	GBCX1535-14	Acartia tonsa	99.023	1.42e-154
Otu2716	Acartia (Acanthacartia) tonsa	GBCX6709-17	Acartia tonsa	99.042	1.87e-158
Otu3018	Acartia (Acanthacartia) tonsa	GBCX6709-17	Acartia tonsa	99.042	1.87e-158
Otu3059	Acartia (Acanthacartia) tonsa	OZIMP083-15	Acartia tonsa	99.361	4.03e-160
Otu3090	Acartia (Acanthacartia) tonsa	GBMIN41531-14	Acartia tonsa	99.349	8.53e-157
Otu3195	Acartia (Acanthacartia) tonsa	OZIMP083-15	Acartia tonsa	99.361	4.03e-160
Otu3306	Acartia (Acanthacartia) tonsa	GBCX6709-17	Acartia tonsa	99.042	1.87e-158
Otu3458	Acartia (Acanthacartia) tonsa	OZIMP083-15	Acartia tonsa	99.361	4.03e-160
Otu3523	Acartia (Acanthacartia) tonsa	GBCX6709-17	Acartia tonsa	99.042	1.87e-158
Otu3747	Acartia (Acanthacartia) tonsa	GBCX6709-17	Acartia tonsa	99.042	1.87e-158
Otu3856	Acartia (Acanthacartia) tonsa	GBCX1542-14	Acartia tonsa	99.355	1.85e-158
Otu3872	Acartia (Acanthacartia) tonsa	GBCX6709-17	Acartia tonsa	99.042	1.87e-158
Otu3955	Acartia (Acanthacartia) tonsa	GBCX6709-17	Acartia tonsa	99.042	6.69e-158
Otu3999	Acartia (Acanthacartia) tonsa	GBCX6709-17	Acartia tonsa	99.042	1.87e-158
Otu4011	Acartia (Acanthacartia) tonsa	GBCX6709-17	Acartia tonsa	99.042	1.87e-158
Otu4044	Acartia (Acanthacartia) tonsa	GBCX6709-17	Acartia tonsa	99.042	1.87e-158
Otu4252	Acartia (Acanthacartia) tonsa	GBCX6709-17	Acartia tonsa	99.042	1.87e-158
Otu4497	Acartia (Acanthacartia) tonsa	GBCX6709-17	Acartia tonsa	99.042	1.87e-158
Otu4501	Acartia (Acanthacartia) tonsa	OZIMP083-15	Acartia tonsa	99.361	4.03e-160
Otu4510	Acartia (Acanthacartia) tonsa	GBCX6709-17	Acartia tonsa	99.042	1.87e-158
Otu4541	Acartia (Acanthacartia) tonsa	GBCX1511-14	Acartia tonsa	99.673	6.67e-158
Otu4542	Acartia (Acanthacartia) tonsa	GBCX1482-14	Acartia tonsa	99.355	1.87e-158
Otu4598	Acartia (Acanthacartia) tonsa	GBMIN41531-14	Acartia tonsa	99.349	8.53e-157
Otu4622	Acartia (Acanthacartia) tonsa	GBCX6709-17	Acartia tonsa	99.042	1.87e-158
Otu4707	Acartia (Acanthacartia) tonsa	OZIMP083-15	Acartia tonsa	99.361	4.03e-160
Otu4748	Acartia (Acanthacartia) tonsa	GBCX6709-17	Acartia tonsa	99.042	1.87e-158
Otu4830	Acartia (Acanthacartia) tonsa	GBCX6709-17	Acartia tonsa	99.042	1.87e-158
Otu4834	Acartia (Acanthacartia) tonsa	GBCX6709-17	Acartia tonsa	99.042	1.87e-158
Otu4929	Acartia (Acanthacartia) tonsa	GBCX6709-17	Acartia tonsa	99.042	1.87e-158
Otu4962	Acartia (Acanthacartia) tonsa	GBCX6709-17	Acartia tonsa	99.042	1.87e-158
Otu4970	Acartia (Acanthacartia) tonsa	OZIMP083-15	Acartia tonsa	99.361	4.03e-160
Otu5060	Acartia (Acanthacartia) tonsa	OZIMP083-15	Acartia tonsa	99.361	4.03e-160
Otu5136	Acartia (Acanthacartia) tonsa	GBCX6709-17	Acartia tonsa	99.042	1.87e-158
Otu5184	Acartia (Acanthacartia) tonsa	GBCX6709-17	Acartia tonsa	99.042	1.87e-158
Otu5190	Acartia (Acanthacartia) tonsa	GBCX6709-17	Acartia tonsa	99.042	1.87e-158
Otu5194	Acartia (Acanthacartia) tonsa	GBCX6709-17	Acartia tonsa	99.042	1.87e-158
Otu5197	Acartia (Acanthacartia) tonsa	OZIMP083-15	Acartia tonsa	99.361	4.03e-160
Otu5201	Acartia (Acanthacartia) tonsa	GBCX6709-17	Acartia tonsa	99.042	1.87e-158
Otu5227	Acartia (Acanthacartia) tonsa	GBCX6709-17	Acartia tonsa	99.042	1.87e-158
Otu5230	Acartia (Acanthacartia) tonsa	GBCX6709-17	Acartia tonsa	99.042	1.87e-158
Otu5305	Acartia (Acanthacartia) tonsa	GBCX6709-17	Acartia tonsa	99.042	1.87e-158
Otu5375	Acartia (Acanthacartia) tonsa	GBCX1542-14	Acartia tonsa	99.355	1.85e-158
Otu5477	Acartia (Acanthacartia) tonsa	GBCX6709-17	Acartia tonsa	99.042	1.87e-158
Otu5510	Acartia (Acanthacartia) tonsa	GBCX6709-17	Acartia tonsa	99.042	1.87e-158
Otu5515	Acartia (Acanthacartia) tonsa	OZIMP083-15	Acartia tonsa	99.361	4.03e-160
Otu5525	Acartia (Acanthacartia) tonsa	GBCX6709-17	Acartia tonsa	99.042	1.87e-158
Otu5527	Acartia (Acanthacartia) tonsa	GBCX1482-14	Acartia tonsa	99.355	1.87e-158
Otu5544	Acartia (Acanthacartia) tonsa	GBCX6709-17	Acartia tonsa	99.042	1.87e-158
Otu5547	Acartia (Acanthacartia) tonsa	GBMIN41519-14	Acartia tonsa	99.355	1.85e-158
Otu5568	Acartia (Acanthacartia) tonsa	GBCX6709-17	Acartia tonsa	99.042	1.87e-158
Otu5583	Acartia (Acanthacartia) tonsa	OZIMP083-15	Acartia tonsa	99.032	8.62e-157
Otu5645	Acartia (Acanthacartia) tonsa	OZIMP083-15	Acartia tonsa	99.361	4.03e-160
Otu5677	Acartia (Acanthacartia) tonsa	OZIMP083-15	Acartia tonsa	99.361	4.03e-160
Otu5719	Acartia (Acanthacartia) tonsa	GBCX6709-17	Acartia tonsa	99.042	1.87e-158
Otu5804	Acartia (Acanthacartia) tonsa	GBCX6709-17	Acartia tonsa	99.042	1.87e-158
Otu5819	Acartia (Acanthacartia) tonsa	OZIMP083-15	Acartia tonsa	99.361	4.03e-160
Otu5821	Acartia (Acanthacartia) tonsa	GBCX6709-17	Acartia tonsa	99.042	1.87e-158
Otu5822	Acartia (Acanthacartia) tonsa	GBCX6709-17	Acartia tonsa	99.042	1.87e-158
Otu5969	Acartia (Acanthacartia) tonsa	OZIMP083-15	Acartia tonsa	99.361	4.03e-160
Otu6015	Acartia (Acanthacartia) tonsa	GBCX6709-17	Acartia tonsa	99.042	1.87e-158
Otu6018	Acartia (Acanthacartia) tonsa	GBCX6709-17	Acartia tonsa	99.042	1.87e-158
Otu6033	Acartia (Acanthacartia) tonsa	GBCX6709-17	Acartia tonsa	99.042	1.87e-158
Otu6067	Acartia (Acanthacartia) tonsa	GBCX1542-14	Acartia tonsa	98.71	1.45e-154
Otu6125	Acartia (Acanthacartia) tonsa	GBCX1482-14	Acartia tonsa	99.032	8.71e-157
Otu6143	Acartia (Acanthacartia) tonsa	GBCX6709-17	Acartia tonsa	99.042	1.87e-158
Otu6206	Acartia (Acanthacartia) tonsa	GBCX6709-17	Acartia tonsa	99.042	1.87e-158
Otu6303	Acartia (Acanthacartia) tonsa	GBCX6709-17	Acartia tonsa	99.042	1.87e-158
Otu6398	Acartia (Acanthacartia) tonsa	GBCX6709-17	Acartia tonsa	98.722	8.71e-157
Otu6446	Acartia (Acanthacartia) tonsa	GBCX6709-17	Acartia tonsa	99.042	1.87e-158
Otu6602	Acartia (Acanthacartia) tonsa	GBCX1482-14	Acartia tonsa	99.355	1.87e-158
Otu6608	Acartia (Acanthacartia) tonsa	GBCX6709-17	Acartia tonsa	99.042	1.87e-158
Otu6655	Acartia (Acanthacartia) tonsa	GBMIN41531-14	Acartia tonsa	99.349	8.53e-157
Otu6662	Acartia (Acanthacartia) tonsa	GBCX1482-14	Acartia tonsa	99.032	8.71e-157
Otu6666	Acartia (Acanthacartia) tonsa	GBCX6709-17	Acartia tonsa	99.042	1.87e-158
Otu6717	Acartia (Acanthacartia) tonsa	GBCX6709-17	Acartia tonsa	99.042	1.87e-158
Otu6921	Acartia (Acanthacartia) tonsa	GBCX6709-17	Acartia tonsa	99.042	1.87e-158
Otu6931	Acartia (Acanthacartia) tonsa	OZIMP083-15	Acartia tonsa	99.361	4.03e-160
Otu6939	Acartia (Acanthacartia) tonsa	OZIMP083-15	Acartia tonsa	99.042	1.87e-158
Otu6964	Acartia (Acanthacartia) tonsa	GBCX6709-17	Acartia tonsa	99.042	1.87e-158
Otu7091	Acartia (Acanthacartia) tonsa	GBCX1542-14	Acartia tonsa	99.032	8.71e-157
Otu7109	Acartia (Acanthacartia) tonsa	GBCX6709-17	Acartia tonsa	99.042	1.87e-158
Otu7137	Acartia (Acanthacartia) tonsa	GBCX6709-17	Acartia tonsa	99.042	1.87e-158
Otu7172	Acartia (Acanthacartia) tonsa	GBCX6709-17	Acartia tonsa	99.042	1.87e-158
Otu7220	Acartia (Acanthacartia) tonsa	GBCX6709-17	Acartia tonsa	99.042	1.87e-158
Otu7353	Acartia (Acanthacartia) tonsa	GBCX6709-17	Acartia tonsa	99.042	1.87e-158
Otu7363	Acartia (Acanthacartia) tonsa	OZIMP083-15	Acartia tonsa	99.361	4.03e-160
Otu7435	Acartia (Acanthacartia) tonsa	GBMIN41521-14	Acartia tonsa	99.032	8.62e-157
Otu7468	Acartia (Acanthacartia) tonsa	GBCX6709-17	Acartia tonsa	99.042	1.87e-158
Otu7472	Acartia (Acanthacartia) tonsa	GBCX6709-17	Acartia tonsa	99.042	1.87e-158
Otu7500	Acartia (Acanthacartia) tonsa	OZIMP083-15	Acartia tonsa	99.361	4.03e-160
Otu7599	Acartia (Acanthacartia) tonsa	GBCX6709-17	Acartia tonsa	99.042	1.87e-158
Otu7688	Acartia (Acanthacartia) tonsa	GBCX6709-17	Acartia tonsa	99.042	1.87e-158
Otu7692	Acartia (Acanthacartia) tonsa	GBCX1511-14	Acartia tonsa	99.353	6.67e-158
Otu7707	Acartia (Acanthacartia) tonsa	GBCX6709-17	Acartia tonsa	99.042	1.87e-158
Otu7712	Acartia (Acanthacartia) tonsa	GBMIN41531-14	Acartia tonsa	98.697	6.62e-153
Otu7729	Acartia (Acanthacartia) tonsa	GBCX6709-17	Acartia tonsa	99.042	1.87e-158
Otu7780	Acartia (Acanthacartia) tonsa	GBCX6709-17	Acartia tonsa	99.042	1.87e-158
Otu7804	Acartia (Acanthacartia) tonsa	GBCX6709-17	Acartia tonsa	99.042	1.87e-158
Otu7880	Acartia (Acanthacartia) tonsa	GBCX6709-17	Acartia tonsa	99.042	1.87e-158
Otu7984	Acartia (Acanthacartia) tonsa	GBCX6709-17	Acartia tonsa	100	8.71e-157
Otu8035	Acartia (Acanthacartia) tonsa	OZIMP083-15	Acartia tonsa	99.361	4.03e-160
Otu8051	Acartia (Acanthacartia) tonsa	GBCX6709-17	Acartia tonsa	99.042	1.87e-158
Otu8089	Acartia (Acanthacartia) tonsa	GBCX1542-14	Acartia tonsa	98.71	4.05e-155
Otu8099	Acartia (Acanthacartia) tonsa	GBCX6709-17	Acartia tonsa	99.042	1.87e-158
Otu8137	Acartia (Acanthacartia) tonsa	GBCX6709-17	Acartia tonsa	99.042	1.87e-158
Otu8144	Acartia (Acanthacartia) tonsa	GBCX1482-14	Acartia tonsa	99.355	1.87e-158
Otu8392	Acartia (Acanthacartia) tonsa	GBCX6709-17	Acartia tonsa	99.042	1.87e-158
Otu8443	Acartia (Acanthacartia) tonsa	GBCX6709-17	Acartia tonsa	99.042	1.87e-158
Otu8480	Acartia (Acanthacartia) tonsa	GBCX6709-17	Acartia tonsa	99.042	1.87e-158
Otu8522	Acartia (Acanthacartia) tonsa	GBCX1482-14	Acartia tonsa	99.032	8.71e-157
Otu8548	Acartia (Acanthacartia) tonsa	OZIMP083-15	Acartia tonsa	99.361	4.03e-160
Otu8553	Acartia (Acanthacartia) tonsa	GBCX6709-17	Acartia tonsa	99.042	1.87e-158
Otu8555	Acartia (Acanthacartia) tonsa	OZIMP083-15	Acartia tonsa	99.361	4.03e-160
Otu8574	Acartia (Acanthacartia) tonsa	GBCX6709-17	Acartia tonsa	99.042	1.87e-158
Otu8633	Acartia (Acanthacartia) tonsa	GBCX1482-14	Acartia tonsa	99.355	1.87e-158
Otu8878	Acartia (Acanthacartia) tonsa	GBCX6709-17	Acartia tonsa	99.042	1.87e-158
Otu8927	Acartia (Acanthacartia) tonsa	GBCX6709-17	Acartia tonsa	99.042	1.87e-158
Otu8947	Acartia (Acanthacartia) tonsa	GBCX6709-17	Acartia tonsa	99.042	1.87e-158
Otu8989	Acartia (Acanthacartia) tonsa	GBCX6709-17	Acartia tonsa	99.042	1.87e-158
Otu8991	Acartia (Acanthacartia) tonsa	OZIMP083-15	Acartia tonsa	99.361	4.03e-160
Otu8993	Acartia (Acanthacartia) tonsa	GBCX6709-17	Acartia tonsa	99.042	1.87e-158
Otu9101	Acartia (Acanthacartia) tonsa	GBCX6709-17	Acartia tonsa	99.042	1.87e-158
Otu9105	Acartia (Acanthacartia) tonsa	GBCX6709-17	Acartia tonsa	100	1.13e-155
Otu9206	Acartia (Acanthacartia) tonsa	GBMIN41531-14	Acartia tonsa	99.023	3.97e-155
Otu9261	Acartia (Acanthacartia) tonsa	GBCX6709-17	Acartia tonsa	99.042	1.87e-158
Otu9280	Acartia (Acanthacartia) tonsa	GBMIN41531-14	Acartia tonsa	99.023	1.42e-154
Otu9367	Acartia (Acanthacartia) tonsa	GBCX6709-17	Acartia tonsa	99.042	1.87e-158
Otu9384	Acartia (Acanthacartia) tonsa	OZIMP083-15	Acartia tonsa	99.361	4.03e-160
Otu9502	Acartia (Acanthacartia) tonsa	OZIMP083-15	Acartia tonsa	99.361	4.03e-160
Otu9507	Acartia (Acanthacartia) tonsa	GBCX6709-17	Acartia tonsa	99.042	1.87e-158
Otu9509	Acartia (Acanthacartia) tonsa	GBCX6709-17	Acartia tonsa	99.042	1.87e-158
Otu9510	Acartia (Acanthacartia) tonsa	GBCX6709-17	Acartia tonsa	99.042	1.87e-158
Otu9512	Acartia (Acanthacartia) tonsa	OZIMP083-15	Acartia tonsa	99.361	4.03e-160
Otu9515	Acartia (Acanthacartia) tonsa	GBCX6709-17	Acartia tonsa	99.042	1.87e-158
Otu9516	Acartia (Acanthacartia) tonsa	GBCX6709-17	Acartia tonsa	99.042	1.87e-158
Otu9520	Acartia (Acanthacartia) tonsa	GBCX6709-17	Acartia tonsa	99.042	1.87e-158
Otu9591	Acartia (Acanthacartia) tonsa	GBCX6709-17	Acartia tonsa	98.722	8.71e-157
Otu9611	Acartia (Acanthacartia) tonsa	GBCX6709-17	Acartia tonsa	99.042	1.87e-158
Otu9812	Acartia (Acanthacartia) tonsa	GBCX6709-17	Acartia tonsa	99.042	1.87e-158
Otu9832	Acartia (Acanthacartia) tonsa	GBCX6709-17	Acartia tonsa	99.042	1.87e-158
Otu9938	Acartia (Acanthacartia) tonsa	GBCX6709-17	Acartia tonsa	99.042	1.87e-158
Otu9983	Acartia (Acanthacartia) tonsa	GBCX6709-17	Acartia tonsa	99.042	1.87e-158
Otu9993	Acartia (Acanthacartia) tonsa	OZIMP083-15	Acartia tonsa	99.361	4.03e-160
Otu10000	Acartia (Acanthacartia) tonsa	GBCX6709-17	Acartia tonsa	99.042	1.87e-158
Otu10035	Acartia (Acanthacartia) tonsa	GBCX6709-17	Acartia tonsa	98.722	8.71e-157
Otu10043	Acartia (Acanthacartia) tonsa	GBCX1511-14	Acartia tonsa	97.306	3.07e-141
Otu10078	Acartia (Acanthacartia) tonsa	GBCX6709-17	Acartia tonsa	99.042	1.87e-158
Otu10111	Acartia (Acanthacartia) tonsa	GBCX6709-17	Acartia tonsa	99.042	1.87e-158
Otu10122	Acartia (Acanthacartia) tonsa	GBCX1482-14	Acartia tonsa	99.355	1.87e-158
Otu10124	Acartia (Acanthacartia) tonsa	GBCX6709-17	Acartia tonsa	99.042	1.87e-158
Otu10135	Acartia (Acanthacartia) tonsa	GBCX6709-17	Acartia tonsa	99.042	1.87e-158
Otu10136	Acartia (Acanthacartia) tonsa	GBCX6709-17	Acartia tonsa	99.042	1.87e-158
Otu10137	Acartia (Acanthacartia) tonsa	GBCX6709-17	Acartia tonsa	99.042	1.87e-158
Otu10138	Acartia (Acanthacartia) tonsa	GBCX6709-17	Acartia tonsa	99.042	1.87e-158
Otu10140	Acartia (Acanthacartia) tonsa	GBCX6709-17	Acartia tonsa	99.042	1.87e-158
Otu10143	Acartia (Acanthacartia) tonsa	GBCX6709-17	Acartia tonsa	99.042	1.87e-158
Otu10148	Acartia (Acanthacartia) tonsa	GBCX6709-17	Acartia tonsa	98.722	8.71e-157
Otu10219	Acartia (Acanthacartia) tonsa	GBCX6709-17	Acartia tonsa	99.042	1.87e-158
Otu10415	Acartia (Acanthacartia) tonsa	OZIMP083-15	Acartia tonsa	99.361	4.03e-160
Otu10491	Acartia (Acanthacartia) tonsa	GBMIN41531-14	Acartia tonsa	99.349	8.53e-157
Otu10570	Acartia (Acanthacartia) tonsa	GBCX6709-17	Acartia tonsa	99.042	1.87e-158
Otu10615	Acartia (Acanthacartia) tonsa	GBCX6709-17	Acartia tonsa	98.722	8.71e-157
Otu10633	Acartia (Acanthacartia) tonsa	GBCX6709-17	Acartia tonsa	99.042	1.87e-158
Otu10638	Acartia (Acanthacartia) tonsa	GBCX6709-17	Acartia tonsa	99.042	1.87e-158
Otu10643	Acartia (Acanthacartia) tonsa	GBCX6709-17	Acartia tonsa	99.042	1.87e-158
Otu10654	Acartia (Acanthacartia) tonsa	GBCX6709-17	Acartia tonsa	99.042	1.87e-158
Otu10672	Acartia (Acanthacartia) tonsa	GBCX6709-17	Acartia tonsa	99.042	1.87e-158
Otu10717	Acartia (Acanthacartia) tonsa	OZIMP083-15	Acartia tonsa	99.042	1.87e-158
Otu10772	Acartia (Acanthacartia) tonsa	GBCX6709-17	Acartia tonsa	99.042	1.87e-158
Otu10778	Acartia (Acanthacartia) tonsa	GBCX6709-17	Acartia tonsa	99.042	1.87e-158
Otu10779	Acartia (Acanthacartia) tonsa	GBCX6709-17	Acartia tonsa	99.042	1.87e-158
Otu10827	Acartia (Acanthacartia) tonsa	GBCX6709-17	Acartia tonsa	99.042	1.87e-158
Otu10838	Acartia (Acanthacartia) tonsa	OZIMP083-15	Acartia tonsa	99.361	1.44e-159
Otu10846	Acartia (Acanthacartia) tonsa	GBCX6709-17	Acartia tonsa	99.042	1.87e-158
Otu10854	Acartia (Acanthacartia) tonsa	OZIMP083-15	Acartia tonsa	99.361	4.03e-160
Otu10867	Acartia (Acanthacartia) tonsa	GBCX6709-17	Acartia tonsa	99.042	1.87e-158
Otu10869	Acartia (Acanthacartia) tonsa	GBCX6709-17	Acartia tonsa	99.042	1.87e-158
Otu11388	Acartia (Acanthacartia) tonsa	GBCX6709-17	Acartia tonsa	99.042	1.87e-158
Otu11389	Acartia (Acanthacartia) tonsa	GBCX6709-17	Acartia tonsa	99.042	1.87e-158
Otu11391	Acartia (Acanthacartia) tonsa	GBCX6709-17	Acartia tonsa	99.042	1.87e-158
Otu11423	Acartia (Acanthacartia) tonsa	GBCX6709-17	Acartia tonsa	99.042	1.87e-158
Otu11428	Acartia (Acanthacartia) tonsa	GBCX6709-17	Acartia tonsa	99.042	1.87e-158
Otu11448	Acartia (Acanthacartia) tonsa	OZIMP083-15	Acartia tonsa	99.361	4.03e-160
Otu11451	Acartia (Acanthacartia) tonsa	OZIMP083-15	Acartia tonsa	99.361	4.03e-160
Otu11453	Acartia (Acanthacartia) tonsa	GBCX6709-17	Acartia tonsa	99.042	1.87e-158
Otu11468	Acartia (Acanthacartia) tonsa	OZIMP083-15	Acartia tonsa	99.042	1.87e-158
Otu11508	Acartia (Acanthacartia) tonsa	OZIMP083-15	Acartia tonsa	99.361	4.03e-160
Otu11544	Acartia (Acanthacartia) tonsa	GBCX6709-17	Acartia tonsa	99.042	1.87e-158
Otu11545	Acartia (Acanthacartia) tonsa	GBCX6709-17	Acartia tonsa	99.042	1.87e-158
Otu11583	Acartia (Acanthacartia) tonsa	GBCX6709-17	Acartia tonsa	99.042	1.87e-158
Otu11659	Acartia (Acanthacartia) tonsa	GBCX6709-17	Acartia tonsa	99.042	1.87e-158
Otu11660	Acartia (Acanthacartia) tonsa	OZIMP083-15	Acartia tonsa	99.042	1.87e-158
Otu11662	Acartia (Acanthacartia) tonsa	GBCX6709-17	Acartia tonsa	99.042	1.87e-158
Otu11668	Acartia (Acanthacartia) tonsa	GBCX6709-17	Acartia tonsa	98.722	8.71e-157
Otu11675	Acartia (Acanthacartia) tonsa	OZIMP083-15	Acartia tonsa	99.361	4.03e-160
Otu11680	Acartia (Acanthacartia) tonsa	GBCX6709-17	Acartia tonsa	99.042	1.87e-158
Otu11684	Acartia (Acanthacartia) tonsa	GBCX6709-17	Acartia tonsa	99.042	1.87e-158
Otu11688	Acartia (Acanthacartia) tonsa	GBCX6709-17	Acartia tonsa	99.042	1.87e-158
Otu11691	Acartia (Acanthacartia) tonsa	OZIMP083-15	Acartia tonsa	99.042	1.87e-158
Otu11693	Acartia (Acanthacartia) tonsa	OZIMP083-15	Acartia tonsa	99.361	4.03e-160
Otu11700	Acartia (Acanthacartia) tonsa	GBCX6709-17	Acartia tonsa	99.042	1.87e-158
Otu11702	Acartia (Acanthacartia) tonsa	OZIMP083-15	Acartia tonsa	99.361	4.03e-160
Otu11707	Acartia (Acanthacartia) tonsa	GBCX1482-14	Acartia tonsa	99.355	1.87e-158
Otu11708	Acartia (Acanthacartia) tonsa	GBCX6709-17	Acartia tonsa	99.042	1.87e-158
Otu11710	Acartia (Acanthacartia) tonsa	GBCX6709-17	Acartia tonsa	99.042	1.87e-158
Otu11712	Acartia (Acanthacartia) tonsa	GBCX1542-14	Acartia tonsa	99.032	8.71e-157
Otu11719	Acartia (Acanthacartia) tonsa	GBCX6709-17	Acartia tonsa	99.042	1.87e-158
Otu12134	Acartia (Acanthacartia) tonsa	OZIMP083-15	Acartia tonsa	99.042	1.87e-158
Otu12315	Acartia (Acanthacartia) tonsa	GBCX6709-17	Acartia tonsa	99.042	1.87e-158
Otu12323	Acartia (Acanthacartia) tonsa	GBCX6709-17	Acartia tonsa	99.042	1.87e-158
Otu12325	Acartia (Acanthacartia) tonsa	OZIMP083-15	Acartia tonsa	99.042	1.87e-158
Otu12369	Acartia (Acanthacartia) tonsa	GBCX6709-17	Acartia tonsa	99.042	1.87e-158
Otu12399	Acartia (Acanthacartia) tonsa	OZIMP083-15	Acartia tonsa	99.361	4.03e-160
Otu12403	Acartia (Acanthacartia) tonsa	GBCX6709-17	Acartia tonsa	99.042	1.87e-158
Otu12419	Acartia (Acanthacartia) tonsa	OZIMP083-15	Acartia tonsa	99.361	4.03e-160
Otu12444	Acartia (Acanthacartia) tonsa	GBCX6709-17	Acartia tonsa	99.042	1.87e-158
Otu12461	Acartia (Acanthacartia) tonsa	GBCX6709-17	Acartia tonsa	99.042	1.87e-158
Otu12464	Acartia (Acanthacartia) tonsa	GBCX6709-17	Acartia tonsa	99.042	1.87e-158
Otu12465	Acartia (Acanthacartia) tonsa	GBCX6709-17	Acartia tonsa	99.042	1.87e-158
Otu12467	Acartia (Acanthacartia) tonsa	GBCX6709-17	Acartia tonsa	99.042	1.87e-158
Otu12491	Acartia (Acanthacartia) tonsa	GBCX6709-17	Acartia tonsa	99.042	1.87e-158
Otu12520	Acartia (Acanthacartia) tonsa	OZIMP083-15	Acartia tonsa	99.361	4.03e-160
Otu12635	Acartia (Acanthacartia) tonsa	GBMIN41531-14	Acartia tonsa	98.697	1.85e-153
Otu12646	Acartia (Acanthacartia) tonsa	GBCX6709-17	Acartia tonsa	99.042	1.87e-158
Otu12648	Acartia (Acanthacartia) tonsa	GBCX6709-17	Acartia tonsa	99.042	1.87e-158
Otu12659	Acartia (Acanthacartia) tonsa	GBCX6709-17	Acartia tonsa	99.042	1.87e-158
Otu12665	Acartia (Acanthacartia) tonsa	GBCX6709-17	Acartia tonsa	99.042	1.87e-158
Otu12666	Acartia (Acanthacartia) tonsa	OZIMP083-15	Acartia tonsa	99.042	1.87e-158
Otu12671	Acartia (Acanthacartia) tonsa	OZIMP083-15	Acartia tonsa	98.722	8.71e-157
Otu12672	Acartia (Acanthacartia) tonsa	GBCX6709-17	Acartia tonsa	99.042	1.87e-158
Otu12678	Acartia (Acanthacartia) tonsa	GBCX6709-17	Acartia tonsa	99.042	1.87e-158
Otu12679	Acartia (Acanthacartia) tonsa	OZIMP083-15	Acartia tonsa	99.042	1.87e-158
Otu12680	Acartia (Acanthacartia) tonsa	OZIMP083-15	Acartia tonsa	99.361	4.03e-160
Otu12690	Acartia (Acanthacartia) tonsa	GBCX6709-17	Acartia tonsa	99.042	1.87e-158
Otu12692	Acartia (Acanthacartia) tonsa	GBCX6709-17	Acartia tonsa	99.042	1.87e-158
Otu12708	Acartia (Acanthacartia) tonsa	GBCX6709-17	Acartia tonsa	99.042	1.87e-158
Otu12746	Acartia (Acanthacartia) tonsa	GBCX6709-17	Acartia tonsa	99.042	1.87e-158
Otu12753	Acartia (Acanthacartia) tonsa	GBCX1511-14	Acartia tonsa	97.01	8.53e-142
Otu12783	Acartia (Acanthacartia) tonsa	GBCX6709-17	Acartia tonsa	99.042	1.87e-158
Otu13191	Acartia (Acanthacartia) tonsa	OZIMP083-15	Acartia tonsa	99.042	1.87e-158
Otu13363	Acartia (Acanthacartia) tonsa	GBCX1511-14	Acartia tonsa	99.673	6.67e-158
Otu13501	Acartia (Acanthacartia) tonsa	GBCX6709-17	Acartia tonsa	99.042	1.87e-158
Otu13508	Acartia (Acanthacartia) tonsa	GBCX6709-17	Acartia tonsa	99.042	1.87e-158
Otu13510	Acartia (Acanthacartia) tonsa	GBCX6709-17	Acartia tonsa	99.042	1.87e-158
Otu13516	Acartia (Acanthacartia) tonsa	OZIMP083-15	Acartia tonsa	99.042	1.87e-158
Otu13520	Acartia (Acanthacartia) tonsa	GBCX6709-17	Acartia tonsa	99.042	1.87e-158
Otu13524	Acartia (Acanthacartia) tonsa	GBCX6709-17	Acartia tonsa	99.042	1.87e-158
Otu13525	Acartia (Acanthacartia) tonsa	GBCX6709-17	Acartia tonsa	98.722	8.71e-157
Otu13534	Acartia (Acanthacartia) tonsa	GBCX6709-17	Acartia tonsa	99.042	1.87e-158
Otu13564	Acartia (Acanthacartia) tonsa	GBCX6709-17	Acartia tonsa	99.042	1.87e-158
Otu13567	Acartia (Acanthacartia) tonsa	GBCX6709-17	Acartia tonsa	99.042	1.87e-158
Otu13597	Acartia (Acanthacartia) tonsa	GBCX1482-14	Acartia tonsa	99.355	1.87e-158
Otu13599	Acartia (Acanthacartia) tonsa	OZIMP083-15	Acartia tonsa	99.361	4.03e-160
Otu13604	Acartia (Acanthacartia) tonsa	GBCX6709-17	Acartia tonsa	99.042	1.87e-158
Otu13605	Acartia (Acanthacartia) tonsa	GBCX6709-17	Acartia tonsa	99.042	1.87e-158
Otu13613	Acartia (Acanthacartia) tonsa	GBCX6709-17	Acartia tonsa	98.722	8.71e-157
Otu13616	Acartia (Acanthacartia) tonsa	GBCX6709-17	Acartia tonsa	99.042	1.87e-158
Otu13622	Acartia (Acanthacartia) tonsa	GBCX6709-17	Acartia tonsa	99.042	1.87e-158
Otu13626	Acartia (Acanthacartia) tonsa	GBCX1565-14	Acartia tonsa	99.355	1.87e-158
Otu13628	Acartia (Acanthacartia) tonsa	GBMIN41531-14	Acartia tonsa	99.026	3.97e-155
Otu13643	Acartia (Acanthacartia) tonsa	GBCX6709-17	Acartia tonsa	98.722	8.71e-157
Otu13648	Acartia (Acanthacartia) tonsa	GBCX6709-17	Acartia tonsa	99.042	1.87e-158
Otu13677	Acartia (Acanthacartia) tonsa	OZIMP083-15	Acartia tonsa	99.361	4.03e-160
Otu13679	Acartia (Acanthacartia) tonsa	OZIMP083-15	Acartia tonsa	99.042	1.87e-158
Otu13692	Acartia (Acanthacartia) tonsa	GBCX6709-17	Acartia tonsa	99.042	1.87e-158
Otu13711	Acartia (Acanthacartia) tonsa	GBCX6709-17	Acartia tonsa	99.042	1.87e-158
Otu13720	Acartia (Acanthacartia) tonsa	GBCX6709-17	Acartia tonsa	99.042	1.87e-158
Otu13734	Acartia (Acanthacartia) tonsa	GBCX6709-17	Acartia tonsa	99.042	1.87e-158
Otu13742	Acartia (Acanthacartia) tonsa	GBCX6709-17	Acartia tonsa	99.042	1.87e-158
Otu13743	Acartia (Acanthacartia) tonsa	GBCX6709-17	Acartia tonsa	99.042	1.87e-158
Otu13746	Acartia (Acanthacartia) tonsa	GBCX6709-17	Acartia tonsa	98.722	8.71e-157
Otu13751	Acartia (Acanthacartia) tonsa	GBCX6709-17	Acartia tonsa	98.722	8.71e-157
Otu13792	Acartia (Acanthacartia) tonsa	GBCX6709-17	Acartia tonsa	99.042	1.87e-158
Otu13894	Acartia (Acanthacartia) tonsa	OZIMP083-15	Acartia tonsa	99.361	4.03e-160
Otu13897	Acartia (Acanthacartia) tonsa	OZIMP083-15	Acartia tonsa	99.042	1.87e-158
Otu13964	Acartia (Acanthacartia) tonsa	GBCX1542-14	Acartia tonsa	99.032	8.71e-157
Otu13983	Acartia (Acanthacartia) tonsa	GBCX6709-17	Acartia tonsa	98.722	8.71e-157
Otu13990	Acartia (Acanthacartia) tonsa	GBCX6709-17	Acartia tonsa	99.042	1.87e-158
Otu13995	Acartia (Acanthacartia) tonsa	GBCX6709-17	Acartia tonsa	99.042	1.87e-158
Otu14007	Acartia (Acanthacartia) tonsa	GBCX6709-17	Acartia tonsa	99.042	1.87e-158
Otu14010	Acartia (Acanthacartia) tonsa	GBCX1482-14	Acartia tonsa	99.032	8.71e-157
Otu14012	Acartia (Acanthacartia) tonsa	GBCX6709-17	Acartia tonsa	99.042	1.87e-158
Otu14013	Acartia (Acanthacartia) tonsa	OZIMP083-15	Acartia tonsa	99.042	1.87e-158
Otu14015	Acartia (Acanthacartia) tonsa	GBCX6709-17	Acartia tonsa	99.042	1.87e-158
Otu14017	Acartia (Acanthacartia) tonsa	GBCX6709-17	Acartia tonsa	98.722	8.71e-157
Otu14020	Acartia (Acanthacartia) tonsa	GBCX6709-17	Acartia tonsa	98.722	8.71e-157
Otu14026	Acartia (Acanthacartia) tonsa	GBCX6709-17	Acartia tonsa	99.042	1.87e-158
Otu14027	Acartia (Acanthacartia) tonsa	GBCX6709-17	Acartia tonsa	99.042	1.87e-158
Otu14029	Acartia (Acanthacartia) tonsa	GBCX6709-17	Acartia tonsa	99.042	1.87e-158
Otu14030	Acartia (Acanthacartia) tonsa	OZIMP083-15	Acartia tonsa	99.042	1.87e-158
Otu14031	Acartia (Acanthacartia) tonsa	GBCX6709-17	Acartia tonsa	99.042	1.87e-158
Otu14033	Acartia (Acanthacartia) tonsa	GBMIN41531-14	Acartia tonsa	99.349	8.53e-157
Otu14038	Acartia (Acanthacartia) tonsa	GBMIN41531-14	Acartia tonsa	99.349	3.06e-156
Otu14040	Acartia (Acanthacartia) tonsa	OZIMP083-15	Acartia tonsa	99.361	4.03e-160
Otu14042	Acartia (Acanthacartia) tonsa	GBCX6709-17	Acartia tonsa	99.042	1.87e-158
Otu14046	Acartia (Acanthacartia) tonsa	GBCX6709-17	Acartia tonsa	99.042	1.87e-158
Otu14061	Acartia (Acanthacartia) tonsa	GBCX6709-17	Acartia tonsa	99.042	1.87e-158
Otu14064	Acartia (Acanthacartia) tonsa	GBCX6709-17	Acartia tonsa	99.042	1.87e-158
Otu14065	Acartia (Acanthacartia) tonsa	GBCX6709-17	Acartia tonsa	99.042	1.87e-158
Otu14071	Acartia (Acanthacartia) tonsa	GBMIN41519-14	Acartia tonsa	98.71	4.01e-155
Otu14073	Acartia (Acanthacartia) tonsa	OZIMP083-15	Acartia tonsa	99.042	1.87e-158
Otu14085	Acartia (Acanthacartia) tonsa	GBMIN41531-14	Acartia tonsa	99.023	3.97e-155
Otu14126	Acartia (Acanthacartia) tonsa	GBCX6709-17	Acartia tonsa	99.042	1.87e-158
Otu14128	Acartia (Acanthacartia) tonsa	OZIMP083-15	Acartia tonsa	99.042	1.87e-158
Otu14132	Acartia (Acanthacartia) tonsa	GBCX6709-17	Acartia tonsa	99.042	1.87e-158
Otu14134	Acartia (Acanthacartia) tonsa	GBCX1511-14	Acartia tonsa	98.667	1.41e-149
Otu14135	Acartia (Acanthacartia) tonsa	GBCX6709-17	Acartia tonsa	99.042	1.87e-158
Otu14141	Acartia (Acanthacartia) tonsa	OZIMP083-15	Acartia tonsa	99.042	1.87e-158
Otu14145	Acartia (Acanthacartia) tonsa	GBCX6709-17	Acartia tonsa	99.042	1.87e-158
Otu14155	Acartia (Acanthacartia) tonsa	OZIMP083-15	Acartia tonsa	99.361	4.03e-160
Otu14157	Acartia (Acanthacartia) tonsa	GBCX6709-17	Acartia tonsa	99.042	1.87e-158
Otu14172	Acartia (Acanthacartia) tonsa	GBCX6709-17	Acartia tonsa	99.042	1.87e-158
Otu14175	Acartia (Acanthacartia) tonsa	GBCX6709-17	Acartia tonsa	99.042	1.87e-158
Otu14451	Acartia (Acanthacartia) tonsa	GBMIN41531-14	Acartia tonsa	99.023	1.42e-154
Otu15071	Acartia (Acanthacartia) tonsa	GBMIN41531-14	Acartia tonsa	99.023	1.42e-154
Otu15087	Acartia (Acanthacartia) tonsa	GBCX6709-17	Acartia tonsa	98.722	8.71e-157
Otu15149	Acartia (Acanthacartia) tonsa	GBCX6709-17	Acartia tonsa	99.042	1.87e-158
Otu15154	Acartia (Acanthacartia) tonsa	GBCX6709-17	Acartia tonsa	99.042	1.87e-158
Otu15156	Acartia (Acanthacartia) tonsa	GBCX6709-17	Acartia tonsa	99.042	1.87e-158
Otu15169	Acartia (Acanthacartia) tonsa	GBCX6709-17	Acartia tonsa	99.042	1.87e-158
Otu15188	Acartia (Acanthacartia) tonsa	GBCX6709-17	Acartia tonsa	99.042	1.87e-158
Otu15199	Acartia (Acanthacartia) tonsa	GBCX6709-17	Acartia tonsa	98.722	8.71e-157
Otu15265	Acartia (Acanthacartia) tonsa	GBCX6709-17	Acartia tonsa	99.042	1.87e-158
Otu15275	Acartia (Acanthacartia) tonsa	GBCX6709-17	Acartia tonsa	99.042	1.87e-158
Otu15276	Acartia (Acanthacartia) tonsa	GBCX6709-17	Acartia tonsa	99.042	1.87e-158
Otu15283	Acartia (Acanthacartia) tonsa	OZIMP083-15	Acartia tonsa	99.042	1.87e-158
Otu15287	Acartia (Acanthacartia) tonsa	GBCX6709-17	Acartia tonsa	99.042	1.87e-158
Otu15289	Acartia (Acanthacartia) tonsa	GBCX6709-17	Acartia tonsa	99.042	1.87e-158
Otu15305	Acartia (Acanthacartia) tonsa	GBMIN41531-14	Acartia tonsa	98.697	1.85e-153
Otu15306	Acartia (Acanthacartia) tonsa	GBCX6709-17	Acartia tonsa	99.042	1.87e-158
Otu15319	Acartia (Acanthacartia) tonsa	GBMIN41531-14	Acartia tonsa	99.026	3.97e-155
Otu15329	Acartia (Acanthacartia) tonsa	GBCX6709-17	Acartia tonsa	99.045	1.87e-158
Otu15334	Acartia (Acanthacartia) tonsa	GBCX6709-17	Acartia tonsa	99.042	1.87e-158
Otu15352	Acartia (Acanthacartia) tonsa	GBCX6709-17	Acartia tonsa	99.042	1.87e-158
Otu15354	Acartia (Acanthacartia) tonsa	OZIMP083-15	Acartia tonsa	99.042	1.87e-158
Otu15356	Acartia (Acanthacartia) tonsa	OZIMP083-15	Acartia tonsa	99.042	1.87e-158
Otu15358	Acartia (Acanthacartia) tonsa	GBCX6709-17	Acartia tonsa	98.722	8.71e-157
Otu15378	Acartia (Acanthacartia) tonsa	GBCX6709-17	Acartia tonsa	99.042	1.87e-158
Otu15384	Acartia (Acanthacartia) tonsa	OZIMP083-15	Acartia tonsa	99.361	4.03e-160
Otu15393	Acartia (Acanthacartia) tonsa	GBCX6709-17	Acartia tonsa	99.042	1.87e-158
Otu15397	Acartia (Acanthacartia) tonsa	GBCX6709-17	Acartia tonsa	99.042	1.87e-158
Otu15410	Acartia (Acanthacartia) tonsa	OZIMP083-15	Acartia tonsa	100	1.11e-160
Otu15477	Acartia (Acanthacartia) tonsa	GBCX6709-17	Acartia tonsa	99.042	1.87e-158
Otu15498	Acartia (Acanthacartia) tonsa	OZIMP083-15	Acartia tonsa	99.361	4.03e-160
Otu15521	Acartia (Acanthacartia) tonsa	GBCX6709-17	Acartia tonsa	98.722	8.71e-157
Otu15628	Acartia (Acanthacartia) tonsa	GBCX6709-17	Acartia tonsa	98.722	8.71e-157
Otu15637	Acartia (Acanthacartia) tonsa	GBCX6709-17	Acartia tonsa	99.042	1.87e-158
Otu15693	Acartia (Acanthacartia) tonsa	GBCX6709-17	Acartia tonsa	99.042	1.87e-158
Otu15800	Acartia (Acanthacartia) tonsa	GBCX6709-17	Acartia tonsa	99.045	1.87e-158
Otu15830	Acartia (Acanthacartia) tonsa	GBCX6709-17	Acartia tonsa	99.042	1.87e-158
Otu15848	Acartia (Acanthacartia) tonsa	GBCX6709-17	Acartia tonsa	99.042	1.87e-158
Otu15854	Acartia (Acanthacartia) tonsa	GBCX6709-17	Acartia tonsa	99.042	1.87e-158
Otu15859	Acartia (Acanthacartia) tonsa	GBCX6709-17	Acartia tonsa	99.042	1.87e-158
Otu15866	Acartia (Acanthacartia) tonsa	OZIMP083-15	Acartia tonsa	99.042	1.87e-158
Otu15870	Acartia (Acanthacartia) tonsa	OZIMP083-15	Acartia tonsa	99.361	4.03e-160
Otu15876	Acartia (Acanthacartia) tonsa	GBCX6709-17	Acartia tonsa	99.042	1.87e-158
Otu15878	Acartia (Acanthacartia) tonsa	OZIMP083-15	Acartia tonsa	99.042	1.87e-158
Otu15879	Acartia (Acanthacartia) tonsa	GBCX6709-17	Acartia tonsa	99.042	1.87e-158
Otu15891	Acartia (Acanthacartia) tonsa	GBCX6709-17	Acartia tonsa	98.722	8.71e-157
Otu15898	Acartia (Acanthacartia) tonsa	OZIMP083-15	Acartia tonsa	99.361	4.03e-160
Otu15920	Acartia (Acanthacartia) tonsa	GBCX6709-17	Acartia tonsa	99.042	1.87e-158
Otu15922	Acartia (Acanthacartia) tonsa	GBCX1542-14	Acartia tonsa	98.387	1.89e-153
Otu15934	Acartia (Acanthacartia) tonsa	GBMIN41521-14	Acartia tonsa	99.032	8.62e-157
Otu15944	Acartia (Acanthacartia) tonsa	GBCX6709-17	Acartia tonsa	99.042	1.87e-158
Otu15947	Acartia (Acanthacartia) tonsa	GBCX6709-17	Acartia tonsa	98.722	8.71e-157
Otu15949	Acartia (Acanthacartia) tonsa	GBCX6709-17	Acartia tonsa	99.042	1.87e-158
Otu15953	Acartia (Acanthacartia) tonsa	GBMIN41519-14	Acartia tonsa	98.71	4.01e-155
Otu15954	Acartia (Acanthacartia) tonsa	GBCX6709-17	Acartia tonsa	99.042	1.87e-158
Otu15957	Acartia (Acanthacartia) tonsa	GBMIN41531-14	Acartia tonsa	99.349	8.53e-157
Otu15958	Acartia (Acanthacartia) tonsa	GBCX6709-17	Acartia tonsa	99.042	1.87e-158
Otu15963	Acartia (Acanthacartia) tonsa	GBCX6709-17	Acartia tonsa	99.042	1.87e-158
Otu15981	Acartia (Acanthacartia) tonsa	GBCX6709-17	Acartia tonsa	99.042	1.87e-158
Otu15984	Acartia (Acanthacartia) tonsa	GBCX6709-17	Acartia tonsa	98.722	8.71e-157
Otu15987	Acartia (Acanthacartia) tonsa	GBMIN41531-14	Acartia tonsa	99.026	3.97e-155
Otu15988	Acartia (Acanthacartia) tonsa	GBCX6709-17	Acartia tonsa	98.722	8.71e-157
Otu15990	Acartia (Acanthacartia) tonsa	OZIMP083-15	Acartia tonsa	99.361	4.03e-160
Otu15993	Acartia (Acanthacartia) tonsa	GBCX6709-17	Acartia tonsa	99.042	1.87e-158
Otu15997	Acartia (Acanthacartia) tonsa	GBCX6709-17	Acartia tonsa	98.722	8.71e-157
Otu16000	Acartia (Acanthacartia) tonsa	GBCX1542-14	Acartia tonsa	99.032	8.71e-157
Otu16005	Acartia (Acanthacartia) tonsa	GBCX6709-17	Acartia tonsa	98.722	8.71e-157
Otu16008	Acartia (Acanthacartia) tonsa	GBCX6709-17	Acartia tonsa	99.042	1.87e-158
Otu16025	Acartia (Acanthacartia) tonsa	OZIMP083-15	Acartia tonsa	100	3.08e-161
Otu16029	Acartia (Acanthacartia) tonsa	GBMIN41521-14	Acartia tonsa	99.032	8.62e-157
Otu16030	Acartia (Acanthacartia) tonsa	GBCX6709-17	Acartia tonsa	99.042	6.71e-158
Otu16036	Acartia (Acanthacartia) tonsa	GBCX6709-17	Acartia tonsa	99.042	1.87e-158
Otu16039	Acartia (Acanthacartia) tonsa	GBCX6709-17	Acartia tonsa	99.042	1.87e-158
Otu16045	Acartia (Acanthacartia) tonsa	GBCX6709-17	Acartia tonsa	99.042	1.87e-158
Otu16048	Acartia (Acanthacartia) tonsa	GBCX1535-14	Acartia tonsa	98.697	6.62e-153
Otu16050	Acartia (Acanthacartia) tonsa	GBCX6709-17	Acartia tonsa	99.042	1.87e-158
Otu16055	Acartia (Acanthacartia) tonsa	GBMIN41521-14	Acartia tonsa	99.355	1.85e-158
Otu16058	Acartia (Acanthacartia) tonsa	OZIMP083-15	Acartia tonsa	99.361	4.03e-160
Otu16059	Acartia (Acanthacartia) tonsa	GBCX6709-17	Acartia tonsa	99.042	1.87e-158
Otu16061	Acartia (Acanthacartia) tonsa	OZIMP083-15	Acartia tonsa	99.361	4.03e-160
Otu16062	Acartia (Acanthacartia) tonsa	GBCX6709-17	Acartia tonsa	99.045	1.87e-158
Otu16063	Acartia (Acanthacartia) tonsa	GBCX6709-17	Acartia tonsa	99.042	1.87e-158
Otu16066	Acartia (Acanthacartia) tonsa	OZIMP083-15	Acartia tonsa	99.042	1.87e-158
Otu16085	Acartia (Acanthacartia) tonsa	GBCX6709-17	Acartia tonsa	99.042	1.87e-158
Otu16089	Acartia (Acanthacartia) tonsa	OZIMP083-15	Acartia tonsa	97.674	3.94e-145
Otu16113	Acartia (Acanthacartia) tonsa	GBCX6709-17	Acartia tonsa	98.722	8.71e-157
Otu16114	Acartia (Acanthacartia) tonsa	GBCX6709-17	Acartia tonsa	98.722	8.71e-157
Otu16123	Acartia (Acanthacartia) tonsa	GBMIN41531-14	Acartia tonsa	99.349	8.53e-157
Otu16135	Acartia (Acanthacartia) tonsa	OZIMP083-15	Acartia tonsa	99.361	4.03e-160
Otu16137	Acartia (Acanthacartia) tonsa	GBCX6709-17	Acartia tonsa	99.042	1.87e-158
Otu16139	Acartia (Acanthacartia) tonsa	GBCX6709-17	Acartia tonsa	99.042	1.87e-158
Otu16151	Acartia (Acanthacartia) tonsa	GBCX6709-17	Acartia tonsa	98.722	8.71e-157
Otu16563	Acartia (Acanthacartia) tonsa	GBCX1511-14	Acartia tonsa	99.674	1.85e-158
Otu16855	Acartia (Acanthacartia) tonsa	GBMIN41521-14	Acartia tonsa	99.032	8.62e-157
Otu17177	Acartia (Acanthacartia) tonsa	GBMIN41531-14	Acartia tonsa	98.697	1.85e-153
Otu17187	Acartia (Acanthacartia) tonsa	GBMIN41521-14	Acartia tonsa	99.353	2.39e-157
Otu17245	Acartia (Acanthacartia) tonsa	GBCX6709-17	Acartia tonsa	99.042	1.87e-158
Otu17251	Acartia (Acanthacartia) tonsa	GBCX6709-17	Acartia tonsa	99.042	1.87e-158
Otu17290	Acartia (Acanthacartia) tonsa	GBCX6709-17	Acartia tonsa	99.042	1.87e-158
Otu17301	Acartia (Acanthacartia) tonsa	GBCX1511-14	Acartia tonsa	99.029	3.1e-156
Otu17338	Acartia (Acanthacartia) tonsa	GBCX6709-17	Acartia tonsa	99.042	1.87e-158
Otu17346	Acartia (Acanthacartia) tonsa	GBCX6709-17	Acartia tonsa	99.035	2.42e-157
Otu17368	Acartia (Acanthacartia) tonsa	GBCX6709-17	Acartia tonsa	99.042	1.87e-158
Otu17378	Acartia (Acanthacartia) tonsa	GBCX6709-17	Acartia tonsa	98.722	8.71e-157
Otu17384	Acartia (Acanthacartia) tonsa	GBMIN41519-14	Acartia tonsa	99.355	6.64e-158
Otu17411	Acartia (Acanthacartia) tonsa	GBCX6709-17	Acartia tonsa	99.042	1.87e-158
Otu17413	Acartia (Acanthacartia) tonsa	GBCX6709-17	Acartia tonsa	98.722	8.71e-157
Otu17427	Acartia (Acanthacartia) tonsa	GBCX6709-17	Acartia tonsa	98.722	8.71e-157
Otu17433	Acartia (Acanthacartia) tonsa	OZIMP083-15	Acartia tonsa	99.042	1.87e-158
Otu17436	Acartia (Acanthacartia) tonsa	GBCX6709-17	Acartia tonsa	99.042	1.87e-158
Otu17456	Acartia (Acanthacartia) tonsa	GBCX6709-17	Acartia tonsa	99.042	1.87e-158
Otu17472	Acartia (Acanthacartia) tonsa	GBCX6709-17	Acartia tonsa	99.042	1.87e-158
Otu17479	Acartia (Acanthacartia) tonsa	GBCX6709-17	Acartia tonsa	99.042	1.87e-158
Otu17517	Acartia (Acanthacartia) tonsa	OZIMP083-15	Acartia tonsa	99.042	1.87e-158
Otu17520	Acartia (Acanthacartia) tonsa	GBCX6709-17	Acartia tonsa	98.722	8.71e-157
Otu17524	Acartia (Acanthacartia) tonsa	OZIMP083-15	Acartia tonsa	99.042	1.87e-158
Otu17527	Acartia (Acanthacartia) tonsa	GBCX6709-17	Acartia tonsa	99.042	1.87e-158
Otu17536	Acartia (Acanthacartia) tonsa	GBCX1565-14	Acartia tonsa	99.355	1.87e-158
Otu17594	Acartia (Acanthacartia) tonsa	GBCX6709-17	Acartia tonsa	99.042	1.87e-158
Otu17647	Acartia (Acanthacartia) tonsa	GBCX6709-17	Acartia tonsa	99.042	1.87e-158
Otu17679	Acartia (Acanthacartia) tonsa	GBMIN41519-14	Acartia tonsa	99.032	8.62e-157
Otu17684	Acartia (Acanthacartia) tonsa	GBCX6709-17	Acartia tonsa	99.042	1.87e-158
Otu17692	Acartia (Acanthacartia) tonsa	OZIMP083-15	Acartia tonsa	99.042	1.87e-158
Otu17734	Acartia (Acanthacartia) tonsa	GBCX6709-17	Acartia tonsa	99.042	1.87e-158
Otu17736	Acartia (Acanthacartia) tonsa	GBCX6709-17	Acartia tonsa	99.042	1.87e-158
Otu17737	Acartia (Acanthacartia) tonsa	GBCX6709-17	Acartia tonsa	99.042	1.87e-158
Otu17738	Acartia (Acanthacartia) tonsa	GBCX6709-17	Acartia tonsa	99.042	1.87e-158
Otu17739	Acartia (Acanthacartia) tonsa	GBCX6709-17	Acartia tonsa	99.042	1.87e-158
Otu17743	Acartia (Acanthacartia) tonsa	OZIMP083-15	Acartia tonsa	99.361	4.03e-160
Otu17760	Acartia (Acanthacartia) tonsa	GBCX6709-17	Acartia tonsa	99.042	1.87e-158
Otu17769	Acartia (Acanthacartia) tonsa	GBCX6709-17	Acartia tonsa	98.722	8.71e-157
Otu17814	Acartia (Acanthacartia) tonsa	GBCX6709-17	Acartia tonsa	99.042	1.87e-158
Otu17815	Acartia (Acanthacartia) tonsa	GBCX6709-17	Acartia tonsa	99.042	1.87e-158
Otu17816	Acartia (Acanthacartia) tonsa	GBCX6709-17	Acartia tonsa	99.042	1.87e-158
Otu17823	Acartia (Acanthacartia) tonsa	GBCX6709-17	Acartia tonsa	99.042	1.87e-158
Otu17827	Acartia (Acanthacartia) tonsa	OZIMP083-15	Acartia tonsa	99.042	1.87e-158
Otu17842	Acartia (Acanthacartia) tonsa	GBCX6709-17	Acartia tonsa	99.042	1.87e-158
Otu17846	Acartia (Acanthacartia) tonsa	GBMIN41521-14	Acartia tonsa	98.71	4.01e-155
Otu17876	Acartia (Acanthacartia) tonsa	GBCX6709-17	Acartia tonsa	99.042	1.87e-158
Otu17879	Acartia (Acanthacartia) tonsa	GBCX6709-17	Acartia tonsa	99.042	1.87e-158
Otu17883	Acartia (Acanthacartia) tonsa	GBCX6709-17	Acartia tonsa	99.042	1.87e-158
Otu17884	Acartia (Acanthacartia) tonsa	GBCX6709-17	Acartia tonsa	99.042	1.87e-158
Otu17890	Acartia (Acanthacartia) tonsa	GBCX6709-17	Acartia tonsa	98.722	8.71e-157
Otu17893	Acartia (Acanthacartia) tonsa	GBCX6709-17	Acartia tonsa	99.042	1.87e-158
Otu17895	Acartia (Acanthacartia) tonsa	GBCX6709-17	Acartia tonsa	99.042	1.87e-158
Otu17901	Acartia (Acanthacartia) tonsa	GBCX6709-17	Acartia tonsa	98.722	8.71e-157
Otu17919	Acartia (Acanthacartia) tonsa	OZIMP083-15	Acartia tonsa	99.361	4.03e-160
Otu17926	Acartia (Acanthacartia) tonsa	GBCX6709-17	Acartia tonsa	98.722	8.71e-157
Otu17940	Acartia (Acanthacartia) tonsa	GBCX6709-17	Acartia tonsa	99.042	1.87e-158
Otu17976	Acartia (Acanthacartia) tonsa	GBCX6709-17	Acartia tonsa	99.042	1.87e-158
Otu17984	Acartia (Acanthacartia) tonsa	GBCX6709-17	Acartia tonsa	99.042	1.87e-158
Otu18047	Acartia (Acanthacartia) tonsa	GBCX6709-17	Acartia tonsa	99.042	1.87e-158
Otu18082	Acartia (Acanthacartia) tonsa	GBCX6709-17	Acartia tonsa	99.042	1.87e-158
Otu18104	Acartia (Acanthacartia) tonsa	GBCX6709-17	Acartia tonsa	99.042	1.87e-158
Otu18155	Acartia (Acanthacartia) tonsa	GBCX6709-17	Acartia tonsa	99.042	1.87e-158
Otu18172	Acartia (Acanthacartia) tonsa	OZIMP083-15	Acartia tonsa	99.361	4.03e-160
Otu18217	Acartia (Acanthacartia) tonsa	GBCX6709-17	Acartia tonsa	98.722	8.71e-157
Otu18280	Acartia (Acanthacartia) tonsa	GBCX6709-17	Acartia tonsa	99.042	1.87e-158
Otu18293	Acartia (Acanthacartia) tonsa	GBCX6709-17	Acartia tonsa	99.042	1.87e-158
Otu18295	Acartia (Acanthacartia) tonsa	GBMIN41531-14	Acartia tonsa	99.023	3.97e-155
Otu18331	Acartia (Acanthacartia) tonsa	OZIMP083-15	Acartia tonsa	100	3.98e-160
Otu18403	Acartia (Acanthacartia) tonsa	GBCX1511-14	Acartia tonsa	98.697	1.87e-153
Otu18444	Acartia (Acanthacartia) tonsa	GBCX6709-17	Acartia tonsa	99.042	1.87e-158
Otu18494	Acartia (Acanthacartia) tonsa	OZIMP083-15	Acartia tonsa	99.042	1.87e-158
Otu18497	Acartia (Acanthacartia) tonsa	GBCX6709-17	Acartia tonsa	99.042	1.87e-158
Otu18512	Acartia (Acanthacartia) tonsa	GBCX6709-17	Acartia tonsa	98.722	8.71e-157
Otu18519	Acartia (Acanthacartia) tonsa	GBCX6709-17	Acartia tonsa	99.042	1.87e-158
Otu18521	Acartia (Acanthacartia) tonsa	GBCX6709-17	Acartia tonsa	99.042	1.87e-158
Otu18523	Acartia (Acanthacartia) tonsa	GBCX6709-17	Acartia tonsa	99.042	1.87e-158
Otu18525	Acartia (Acanthacartia) tonsa	GBCX6709-17	Acartia tonsa	98.722	8.71e-157
Otu18527	Acartia (Acanthacartia) tonsa	GBCX6709-17	Acartia tonsa	99.042	1.87e-158
Otu18528	Acartia (Acanthacartia) tonsa	GBCX6709-17	Acartia tonsa	99.042	1.87e-158
Otu18531	Acartia (Acanthacartia) tonsa	OZIMP083-15	Acartia tonsa	99.042	1.87e-158
Otu18535	Acartia (Acanthacartia) tonsa	OZIMP083-15	Acartia tonsa	99.042	1.87e-158
Otu18539	Acartia (Acanthacartia) tonsa	GBCX6709-17	Acartia tonsa	99.042	1.87e-158
Otu18544	Acartia (Acanthacartia) tonsa	GBCX6709-17	Acartia tonsa	99.042	1.87e-158
Otu18548	Acartia (Acanthacartia) tonsa	OZIMP083-15	Acartia tonsa	99.361	1.44e-159
Otu18549	Acartia (Acanthacartia) tonsa	GBCX6709-17	Acartia tonsa	99.042	1.87e-158
Otu18552	Acartia (Acanthacartia) tonsa	GBCX6709-17	Acartia tonsa	99.042	1.87e-158
Otu18555	Acartia (Acanthacartia) tonsa	GBCX6709-17	Acartia tonsa	98.722	8.71e-157
Otu18559	Acartia (Acanthacartia) tonsa	OZIMP083-15	Acartia tonsa	99.042	1.87e-158
Otu18567	Acartia (Acanthacartia) tonsa	GBCX6709-17	Acartia tonsa	99.042	1.87e-158
Otu18569	Acartia (Acanthacartia) tonsa	GBCX6709-17	Acartia tonsa	98.722	8.71e-157
Otu18575	Acartia (Acanthacartia) tonsa	OZIMP083-15	Acartia tonsa	99.361	4.03e-160
Otu18577	Acartia (Acanthacartia) tonsa	GBMIN41531-14	Acartia tonsa	98.697	1.85e-153
Otu18578	Acartia (Acanthacartia) tonsa	GBCX1565-14	Acartia tonsa	99.355	1.87e-158
Otu18587	Acartia (Acanthacartia) tonsa	GBCX6709-17	Acartia tonsa	99.042	1.87e-158
Otu18588	Acartia (Acanthacartia) tonsa	OZIMP083-15	Acartia tonsa	99.042	1.87e-158
Otu18592	Acartia (Acanthacartia) tonsa	OZIMP083-15	Acartia tonsa	99.361	4.03e-160
Otu18603	Acartia (Acanthacartia) tonsa	GBCX6709-17	Acartia tonsa	99.042	1.87e-158
Otu18615	Acartia (Acanthacartia) tonsa	GBCX1482-14	Acartia tonsa	99.355	1.87e-158
Otu18619	Acartia (Acanthacartia) tonsa	GBCX6709-17	Acartia tonsa	99.042	1.87e-158
Otu18623	Acartia (Acanthacartia) tonsa	OZIMP083-15	Acartia tonsa	99.361	4.03e-160
Otu18624	Acartia (Acanthacartia) tonsa	GBCX6709-17	Acartia tonsa	99.042	1.87e-158
Otu18637	Acartia (Acanthacartia) tonsa	GBCX6709-17	Acartia tonsa	98.722	8.71e-157
Otu18654	Acartia (Acanthacartia) tonsa	GBCX1535-14	Acartia tonsa	98.697	1.85e-153
Otu18658	Acartia (Acanthacartia) tonsa	OZIMP083-15	Acartia tonsa	99.361	4.03e-160
Otu18662	Acartia (Acanthacartia) tonsa	GBCX6709-17	Acartia tonsa	99.042	1.87e-158
Otu18668	Acartia (Acanthacartia) tonsa	GBCX6709-17	Acartia tonsa	99.042	1.87e-158
Otu18672	Acartia (Acanthacartia) tonsa	GBCX6709-17	Acartia tonsa	98.722	8.71e-157
Otu18676	Acartia (Acanthacartia) tonsa	OZIMP083-15	Acartia tonsa	99.361	4.03e-160
Otu18680	Acartia (Acanthacartia) tonsa	GBCX6709-17	Acartia tonsa	99.042	1.87e-158
Otu18681	Acartia (Acanthacartia) tonsa	GBCX6709-17	Acartia tonsa	99.042	1.87e-158
Otu18683	Acartia (Acanthacartia) tonsa	GBCX6709-17	Acartia tonsa	99.042	1.87e-158
Otu18685	Acartia (Acanthacartia) tonsa	GBCX6709-17	Acartia tonsa	99.042	1.87e-158
Otu18687	Acartia (Acanthacartia) tonsa	GBCX6709-17	Acartia tonsa	98.722	8.71e-157
Otu18693	Acartia (Acanthacartia) tonsa	GBCX6709-17	Acartia tonsa	99.042	1.87e-158
Otu18694	Acartia (Acanthacartia) tonsa	GBCX6709-17	Acartia tonsa	98.722	8.71e-157
Otu18697	Acartia (Acanthacartia) tonsa	GBCX6709-17	Acartia tonsa	98.722	8.71e-157
Otu18699	Acartia (Acanthacartia) tonsa	GBCX1482-14	Acartia tonsa	99.355	1.87e-158
Otu18700	Acartia (Acanthacartia) tonsa	OZIMP083-15	Acartia tonsa	99.042	1.87e-158
Otu18712	Acartia (Acanthacartia) tonsa	GBCX6709-17	Acartia tonsa	99.042	1.87e-158
Otu18715	Acartia (Acanthacartia) tonsa	GBCX6709-17	Acartia tonsa	99.042	1.87e-158
Otu18716	Acartia (Acanthacartia) tonsa	OZIMP083-15	Acartia tonsa	98.722	8.71e-157
Otu18717	Acartia (Acanthacartia) tonsa	GBCX6709-17	Acartia tonsa	98.722	8.71e-157
Otu18718	Acartia (Acanthacartia) tonsa	GBMIN41531-14	Acartia tonsa	99.349	8.53e-157
Otu18731	Acartia (Acanthacartia) tonsa	GBCX6709-17	Acartia tonsa	98.403	4.05e-155
Otu18733	Acartia (Acanthacartia) tonsa	GBCX6709-17	Acartia tonsa	99.042	1.87e-158
Otu18736	Acartia (Acanthacartia) tonsa	GBMIN41521-14	Acartia tonsa	99.032	8.62e-157
Otu18747	Acartia (Acanthacartia) tonsa	GBCX6709-17	Acartia tonsa	98.722	8.71e-157
Otu18748	Acartia (Acanthacartia) tonsa	GBCX1482-14	Acartia tonsa	99.355	1.87e-158
Otu18757	Acartia (Acanthacartia) tonsa	GBCX1482-14	Acartia tonsa	99.355	1.87e-158
Otu18759	Acartia (Acanthacartia) tonsa	GBCX6709-17	Acartia tonsa	99.042	1.87e-158
Otu18767	Acartia (Acanthacartia) tonsa	GBCX6709-17	Acartia tonsa	99.042	1.87e-158
Otu18773	Acartia (Acanthacartia) tonsa	OZIMP083-15	Acartia tonsa	99.042	1.87e-158
Otu18779	Acartia (Acanthacartia) tonsa	OZIMP083-15	Acartia tonsa	99.361	4.03e-160
Otu18783	Acartia (Acanthacartia) tonsa	OZIMP083-15	Acartia tonsa	99.361	4.03e-160
Otu18784	Acartia (Acanthacartia) tonsa	OZIMP083-15	Acartia tonsa	99.361	4.03e-160
Otu18788	Acartia (Acanthacartia) tonsa	GBCX6709-17	Acartia tonsa	99.042	1.87e-158
Otu18794	Acartia (Acanthacartia) tonsa	GBCX6709-17	Acartia tonsa	99.042	1.87e-158
Otu18798	Acartia (Acanthacartia) tonsa	GBCX6709-17	Acartia tonsa	99.042	1.87e-158
Otu18807	Acartia (Acanthacartia) tonsa	OZIMP083-15	Acartia tonsa	99.042	1.87e-158
Otu18813	Acartia (Acanthacartia) tonsa	OZIMP083-15	Acartia tonsa	99.361	4.03e-160
Otu18816	Acartia (Acanthacartia) tonsa	GBCX6709-17	Acartia tonsa	99.042	1.87e-158
Otu18820	Acartia (Acanthacartia) tonsa	OZIMP083-15	Acartia tonsa	99.042	1.87e-158
Otu18821	Acartia (Acanthacartia) tonsa	GBCX6709-17	Acartia tonsa	99.042	1.87e-158
Otu18822	Acartia (Acanthacartia) tonsa	GBCX6709-17	Acartia tonsa	99.042	1.87e-158
Otu18827	Acartia (Acanthacartia) tonsa	GBCX1542-14	Acartia tonsa	98.387	1.89e-153
Otu18828	Acartia (Acanthacartia) tonsa	GBCX6709-17	Acartia tonsa	98.722	8.71e-157
Otu18832	Acartia (Acanthacartia) tonsa	GBMIN41531-14	Acartia tonsa	99.023	1.42e-154
Otu18833	Acartia (Acanthacartia) tonsa	GBCX6709-17	Acartia tonsa	99.042	1.87e-158
Otu18841	Acartia (Acanthacartia) tonsa	GBCX6709-17	Acartia tonsa	99.042	1.87e-158
Otu18842	Acartia (Acanthacartia) tonsa	GBMIN41531-14	Acartia tonsa	98.697	1.85e-153
Otu18844	Acartia (Acanthacartia) tonsa	GBCX6709-17	Acartia tonsa	99.042	1.87e-158
Otu18846	Acartia (Acanthacartia) tonsa	GBCX6709-17	Acartia tonsa	99.042	1.87e-158
Otu18847	Acartia (Acanthacartia) tonsa	OZIMP083-15	Acartia tonsa	99.361	4.03e-160
Otu18849	Acartia (Acanthacartia) tonsa	GBCX6709-17	Acartia tonsa	99.042	1.87e-158
Otu18852	Acartia (Acanthacartia) tonsa	OZIMP083-15	Acartia tonsa	99.361	4.03e-160
Otu18853	Acartia (Acanthacartia) tonsa	OZIMP083-15	Acartia tonsa	99.361	4.03e-160
Otu18854	Acartia (Acanthacartia) tonsa	GBCX6709-17	Acartia tonsa	99.042	1.87e-158
Otu18857	Acartia (Acanthacartia) tonsa	GBCX6709-17	Acartia tonsa	98.722	8.71e-157
Otu18868	Acartia (Acanthacartia) tonsa	OZIMP083-15	Acartia tonsa	99.042	1.87e-158
Otu18870	Acartia (Acanthacartia) tonsa	OZIMP083-15	Acartia tonsa	99.042	1.87e-158
Otu18881	Acartia (Acanthacartia) tonsa	GBCX6709-17	Acartia tonsa	99.042	1.87e-158
Otu18885	Acartia (Acanthacartia) tonsa	GBCX6709-17	Acartia tonsa	98.722	8.71e-157
Otu18888	Acartia (Acanthacartia) tonsa	GBCX6709-17	Acartia tonsa	99.042	1.87e-158
Otu18889	Acartia (Acanthacartia) tonsa	GBCX6709-17	Acartia tonsa	98.722	8.71e-157
Otu18920	Acartia (Acanthacartia) tonsa	GBCX6709-17	Acartia tonsa	99.042	1.87e-158
Otu18924	Acartia (Acanthacartia) tonsa	OZIMP083-15	Acartia tonsa	99.042	1.87e-158
Otu18926	Acartia (Acanthacartia) tonsa	GBCX1542-14	Acartia tonsa	98.387	1.89e-153
Otu18933	Acartia (Acanthacartia) tonsa	GBCX6709-17	Acartia tonsa	99.042	1.87e-158
Otu18936	Acartia (Acanthacartia) tonsa	GBCX6709-17	Acartia tonsa	98.722	8.71e-157
Otu18946	Acartia (Acanthacartia) tonsa	GBCX6709-17	Acartia tonsa	99.042	1.87e-158
Otu18954	Acartia (Acanthacartia) tonsa	GBCX6709-17	Acartia tonsa	99.042	1.87e-158
Otu18957	Acartia (Acanthacartia) tonsa	GBCX6709-17	Acartia tonsa	99.042	1.87e-158
Otu18959	Acartia (Acanthacartia) tonsa	GBCX6709-17	Acartia tonsa	99.042	1.87e-158
Otu18961	Acartia (Acanthacartia) tonsa	GBCX6709-17	Acartia tonsa	99.042	1.87e-158
Otu18968	Acartia (Acanthacartia) tonsa	GBCX6709-17	Acartia tonsa	99.042	1.87e-158
Otu18969	Acartia (Acanthacartia) tonsa	GBCX6709-17	Acartia tonsa	99.042	1.87e-158
Otu18971	Acartia (Acanthacartia) tonsa	OZIMP083-15	Acartia tonsa	99.361	4.03e-160
Otu18972	Acartia (Acanthacartia) tonsa	OZIMP083-15	Acartia tonsa	99.361	4.03e-160
Otu18975	Acartia (Acanthacartia) tonsa	GBCX6709-17	Acartia tonsa	98.722	8.71e-157
Otu18981	Acartia (Acanthacartia) tonsa	GBCX1482-14	Acartia tonsa	99.355	1.87e-158
Otu18988	Acartia (Acanthacartia) tonsa	GBCX6709-17	Acartia tonsa	99.042	1.87e-158
Otu18989	Acartia (Acanthacartia) tonsa	GBCX6709-17	Acartia tonsa	99.042	1.87e-158
Otu18990	Acartia (Acanthacartia) tonsa	GBCX6709-17	Acartia tonsa	99.042	1.87e-158
Otu19000	Acartia (Acanthacartia) tonsa	GBCX1535-14	Acartia tonsa	99.023	3.97e-155
Otu19010	Acartia (Acanthacartia) tonsa	GBMIN41531-14	Acartia tonsa	99.349	8.53e-157
Otu19134	Acartia (Acanthacartia) tonsa	GBMIN41531-14	Acartia tonsa	98.371	8.59e-152
Otu19204	Acartia (Acanthacartia) tonsa	GBCX6709-17	Acartia tonsa	99.042	1.87e-158
Otu19220	Acartia (Acanthacartia) tonsa	GBCX6709-17	Acartia tonsa	98.722	8.71e-157
Otu19255	Acartia (Acanthacartia) tonsa	OZIMP083-15	Acartia tonsa	99.361	4.03e-160
Otu19519	Acartia (Acanthacartia) tonsa	OZIMP083-15	Acartia tonsa	99.361	4.03e-160
Otu19704	Acartia (Acanthacartia) tonsa	OZIMP083-15	Acartia tonsa	99.361	4.03e-160
Otu19968	Acartia (Acanthacartia) tonsa	GBCX6709-17	Acartia tonsa	98.058	3.16e-151
Otu20153	Acartia (Acanthacartia) tonsa	GBCX1535-14	Acartia tonsa	100	2.41e-147
Otu20162	Acartia (Acanthacartia) tonsa	OZIMP083-15	Acartia tonsa	99.361	4.03e-160
Otu20164	Acartia (Acanthacartia) tonsa	GBCX6709-17	Acartia tonsa	99.042	1.87e-158
Otu20304	Acartia (Acanthacartia) tonsa	GBCX6709-17	Acartia tonsa	99.042	1.87e-158
Otu20334	Acartia (Acanthacartia) tonsa	OZIMP083-15	Acartia tonsa	99.361	4.03e-160
Otu20404	Acartia (Acanthacartia) tonsa	GBCX6709-17	Acartia tonsa	99.042	1.87e-158
Otu20429	Acartia (Acanthacartia) tonsa	ECCRU052-10	Acartia tonsa	99.032	8.62e-157
Otu20506	Acartia (Acanthacartia) tonsa	GBCX1482-14	Acartia tonsa	99.355	1.87e-158
Otu20508	Acartia (Acanthacartia) tonsa	GBMIN41531-14	Acartia tonsa	98.697	6.62e-153
Otu20516	Acartia (Acanthacartia) tonsa	GBCX6709-17	Acartia tonsa	99.042	1.87e-158
Otu20522	Acartia (Acanthacartia) tonsa	GBCX6709-17	Acartia tonsa	99.042	1.87e-158
Otu20536	Acartia (Acanthacartia) tonsa	GBCX6709-17	Acartia tonsa	99.042	1.87e-158
Otu20540	Acartia (Acanthacartia) tonsa	GBCX6709-17	Acartia tonsa	99.042	1.87e-158
Otu20543	Acartia (Acanthacartia) tonsa	GBCX6709-17	Acartia tonsa	99.042	1.87e-158
Otu20559	Acartia (Acanthacartia) tonsa	GBCX6709-17	Acartia tonsa	99.042	1.87e-158
Otu20568	Acartia (Acanthacartia) tonsa	GBCX6709-17	Acartia tonsa	98.722	8.71e-157
Otu20570	Acartia (Acanthacartia) tonsa	GBCX6709-17	Acartia tonsa	98.722	8.71e-157
Otu20580	Acartia (Acanthacartia) tonsa	GBCX6709-17	Acartia tonsa	99.042	1.87e-158
Otu20582	Acartia (Acanthacartia) tonsa	GBCX6709-17	Acartia tonsa	99.042	1.87e-158
Otu20591	Acartia (Acanthacartia) tonsa	GBCX6709-17	Acartia tonsa	98.722	8.71e-157
Otu20592	Acartia (Acanthacartia) tonsa	GBCX6709-17	Acartia tonsa	99.042	1.87e-158
Otu20596	Acartia (Acanthacartia) tonsa	GBCX6709-17	Acartia tonsa	98.722	8.71e-157
Otu20605	Acartia (Acanthacartia) tonsa	OZIMP083-15	Acartia tonsa	99.361	4.03e-160
Otu20611	Acartia (Acanthacartia) tonsa	GBCX6709-17	Acartia tonsa	99.042	1.87e-158
Otu20630	Acartia (Acanthacartia) tonsa	GBCX6709-17	Acartia tonsa	99.042	1.87e-158
Otu20648	Acartia (Acanthacartia) tonsa	GBCX6709-17	Acartia tonsa	99.042	1.87e-158
Otu20650	Acartia (Acanthacartia) tonsa	GBCX6709-17	Acartia tonsa	98.722	8.71e-157
Otu20654	Acartia (Acanthacartia) tonsa	GBCX6709-17	Acartia tonsa	99.042	1.87e-158
Otu20656	Acartia (Acanthacartia) tonsa	GBCX6709-17	Acartia tonsa	98.722	8.71e-157
Otu20660	Acartia (Acanthacartia) tonsa	OZIMP083-15	Acartia tonsa	99.361	4.03e-160
Otu20663	Acartia (Acanthacartia) tonsa	GBCX6709-17	Acartia tonsa	98.722	8.71e-157
Otu20665	Acartia (Acanthacartia) tonsa	GBCX6709-17	Acartia tonsa	99.042	1.87e-158
Otu20668	Acartia (Acanthacartia) tonsa	GBCX6709-17	Acartia tonsa	98.722	8.71e-157
Otu20712	Acartia (Acanthacartia) tonsa	GBCX6709-17	Acartia tonsa	99.042	1.87e-158
Otu20713	Acartia (Acanthacartia) tonsa	GBCX6709-17	Acartia tonsa	99.042	1.87e-158
Otu20758	Acartia (Acanthacartia) tonsa	GBCX6709-17	Acartia tonsa	99.042	1.87e-158
Otu20765	Acartia (Acanthacartia) tonsa	GBCX6709-17	Acartia tonsa	99.042	1.87e-158
Otu20790	Acartia (Acanthacartia) tonsa	GBMIN41531-14	Acartia tonsa	99.023	3.97e-155
Otu20831	Acartia (Acanthacartia) tonsa	GBCX6709-17	Acartia tonsa	99.042	1.87e-158
Otu20875	Acartia (Acanthacartia) tonsa	GBCX6709-17	Acartia tonsa	99.042	1.87e-158
Otu20889	Acartia (Acanthacartia) tonsa	GBMIN41531-14	Acartia tonsa	99.023	1.42e-154
Otu20897	Acartia (Acanthacartia) tonsa	GBCX6709-17	Acartia tonsa	99.042	1.87e-158
Otu20911	Acartia (Acanthacartia) tonsa	GBCX6709-17	Acartia tonsa	98.722	8.71e-157
Otu20913	Acartia (Acanthacartia) tonsa	GBMIN41531-14	Acartia tonsa	98.371	8.59e-152
Otu20928	Acartia (Acanthacartia) tonsa	GBCX6709-17	Acartia tonsa	99.042	1.87e-158
Otu20976	Acartia (Acanthacartia) tonsa	OZIMP083-15	Acartia tonsa	99.042	1.87e-158
Otu20977	Acartia (Acanthacartia) tonsa	GBCX6709-17	Acartia tonsa	99.042	1.87e-158
Otu20991	Acartia (Acanthacartia) tonsa	OZIMP083-15	Acartia tonsa	99.361	4.03e-160
Otu20992	Acartia (Acanthacartia) tonsa	GBCX1482-14	Acartia tonsa	99.355	1.87e-158
Otu21000	Acartia (Acanthacartia) tonsa	GBMIN41531-14	Acartia tonsa	99.023	1.42e-154
Otu21001	Acartia (Acanthacartia) tonsa	GBMIN41531-14	Acartia tonsa	99.023	3.97e-155
Otu21002	Acartia (Acanthacartia) tonsa	GBCX6709-17	Acartia tonsa	98.722	8.71e-157
Otu21006	Acartia (Acanthacartia) tonsa	ECCRU052-10	Acartia tonsa	98.722	8.71e-157
Otu21012	Acartia (Acanthacartia) tonsa	GBCX6709-17	Acartia tonsa	99.042	1.87e-158
Otu21014	Acartia (Acanthacartia) tonsa	GBCX6709-17	Acartia tonsa	99.042	1.87e-158
Otu21025	Acartia (Acanthacartia) tonsa	GBCX1482-14	Acartia tonsa	99.355	1.87e-158
Otu21044	Acartia (Acanthacartia) tonsa	OZIMP083-15	Acartia tonsa	99.042	1.87e-158
Otu21056	Acartia (Acanthacartia) tonsa	GBMIN41531-14	Acartia tonsa	99.349	8.53e-157
Otu21079	Acartia (Acanthacartia) tonsa	GBCX6709-17	Acartia tonsa	99.042	1.87e-158
Otu21112	Acartia (Acanthacartia) tonsa	GBCX1535-14	Acartia tonsa	98.701	1.85e-153
Otu21129	Acartia (Acanthacartia) tonsa	OZIMP083-15	Acartia tonsa	98.722	3.12e-156
Otu21150	Acartia (Acanthacartia) tonsa	GBCX6709-17	Acartia tonsa	99.042	1.87e-158
Otu21155	Acartia (Acanthacartia) tonsa	GBCX6709-17	Acartia tonsa	99.042	1.87e-158
Otu21178	Acartia (Acanthacartia) tonsa	GBMIN41531-14	Acartia tonsa	99.023	3.97e-155
Otu21194	Acartia (Acanthacartia) tonsa	GBCX6709-17	Acartia tonsa	99.042	1.87e-158
Otu21205	Acartia (Acanthacartia) tonsa	GBCX6709-17	Acartia tonsa	99.042	1.87e-158
Otu21211	Acartia (Acanthacartia) tonsa	GBCX6709-17	Acartia tonsa	99.042	1.87e-158
Otu21217	Acartia (Acanthacartia) tonsa	GBCX6709-17	Acartia tonsa	99.042	1.87e-158
Otu21237	Acartia (Acanthacartia) tonsa	GBCX6709-17	Acartia tonsa	99.042	1.87e-158
Otu21277	Acartia (Acanthacartia) tonsa	GBCX6709-17	Acartia tonsa	99.042	1.87e-158
Otu21300	Acartia (Acanthacartia) tonsa	GBCX6709-17	Acartia tonsa	99.042	1.87e-158
Otu21309	Acartia (Acanthacartia) tonsa	GBCX6709-17	Acartia tonsa	98.722	8.71e-157
Otu21318	Acartia (Acanthacartia) tonsa	GBCX6709-17	Acartia tonsa	99.042	1.87e-158
Otu21328	Acartia (Acanthacartia) tonsa	GBMIN41531-14	Acartia tonsa	99.349	8.53e-157
Otu21373	Acartia (Acanthacartia) tonsa	GBCX6709-17	Acartia tonsa	98.722	8.71e-157
Otu21387	Acartia (Acanthacartia) tonsa	GBMIN41531-14	Acartia tonsa	98.697	6.62e-153
Otu21393	Acartia (Acanthacartia) tonsa	GBCX6709-17	Acartia tonsa	98.722	8.71e-157
Otu21409	Acartia (Acanthacartia) tonsa	GBCX6709-17	Acartia tonsa	99.042	1.87e-158
Otu21430	Acartia (Acanthacartia) tonsa	GBCX6709-17	Acartia tonsa	99.042	1.87e-158
Otu21435	Acartia (Acanthacartia) tonsa	GBCX6709-17	Acartia tonsa	99.042	1.87e-158
Otu21482	Acartia (Acanthacartia) tonsa	GBCX6709-17	Acartia tonsa	99.042	1.87e-158
Otu21486	Acartia (Acanthacartia) tonsa	OZIMP083-15	Acartia tonsa	99.361	4.03e-160
Otu21494	Acartia (Acanthacartia) tonsa	OZIMP083-15	Acartia tonsa	99.361	4.03e-160
Otu21499	Acartia (Acanthacartia) tonsa	OZIMP083-15	Acartia tonsa	99.042	1.87e-158
Otu21520	Acartia (Acanthacartia) tonsa	GBCX6709-17	Acartia tonsa	99.042	1.87e-158
Otu21532	Acartia (Acanthacartia) tonsa	GBCX6709-17	Acartia tonsa	99.042	1.87e-158
Otu21549	Acartia (Acanthacartia) tonsa	GBCX6709-17	Acartia tonsa	99.042	1.87e-158
Otu21583	Acartia (Acanthacartia) tonsa	GBCX6709-17	Acartia tonsa	99.042	1.87e-158
Otu21602	Acartia (Acanthacartia) tonsa	GBCX6709-17	Acartia tonsa	99.042	1.87e-158
Otu21626	Acartia (Acanthacartia) tonsa	GBCX6709-17	Acartia tonsa	99.042	1.87e-158
Otu21659	Acartia (Acanthacartia) tonsa	GBCX6709-17	Acartia tonsa	98.722	8.71e-157
Otu21723	Acartia (Acanthacartia) tonsa	GBMIN41519-14	Acartia tonsa	99.032	8.62e-157
Otu21749	Acartia (Acanthacartia) tonsa	GBCX6709-17	Acartia tonsa	99.042	1.87e-158
Otu21799	Acartia (Acanthacartia) tonsa	GBCX1542-14	Acartia tonsa	98.387	1.89e-153
Otu21805	Acartia (Acanthacartia) tonsa	GBCX6709-17	Acartia tonsa	99.042	1.87e-158
Otu21824	Acartia (Acanthacartia) tonsa	GBCX6709-17	Acartia tonsa	99.042	1.87e-158
Otu21834	Acartia (Acanthacartia) tonsa	GBCX6709-17	Acartia tonsa	99.042	1.87e-158
Otu21853	Acartia (Acanthacartia) tonsa	GBCX6709-17	Acartia tonsa	99.042	1.87e-158
Otu21874	Acartia (Acanthacartia) tonsa	GBCX6709-17	Acartia tonsa	98.722	8.71e-157
Otu21876	Acartia (Acanthacartia) tonsa	GBMIN41531-14	Acartia tonsa	98.701	1.85e-153
Otu21896	Acartia (Acanthacartia) tonsa	GBCX1482-14	Acartia tonsa	99.355	1.87e-158
Otu21898	Acartia (Acanthacartia) tonsa	GBCX1535-14	Acartia tonsa	99.023	3.97e-155
Otu21949	Acartia (Acanthacartia) tonsa	GBCX6709-17	Acartia tonsa	99.042	1.87e-158
Otu21986	Acartia (Acanthacartia) tonsa	OZIMP083-15	Acartia tonsa	99.361	4.03e-160
Otu22048	Acartia (Acanthacartia) tonsa	GBCX6709-17	Acartia tonsa	98.722	8.71e-157
Otu22071	Acartia (Acanthacartia) tonsa	OZIMP083-15	Acartia tonsa	99.042	1.87e-158
Otu22101	Acartia (Acanthacartia) tonsa	GBCX6709-17	Acartia tonsa	99.042	1.87e-158
Otu22104	Acartia (Acanthacartia) tonsa	GBCX6709-17	Acartia tonsa	98.722	8.71e-157
Otu22124	Acartia (Acanthacartia) tonsa	GBCX6709-17	Acartia tonsa	99.042	1.87e-158
Otu22126	Acartia (Acanthacartia) tonsa	GBCX6709-17	Acartia tonsa	99.042	1.87e-158
Otu22132	Acartia (Acanthacartia) tonsa	OZIMP083-15	Acartia tonsa	99.042	1.87e-158
Otu22147	Acartia (Acanthacartia) tonsa	GBCX6709-17	Acartia tonsa	98.722	8.71e-157
Otu22157	Acartia (Acanthacartia) tonsa	GBMIN41531-14	Acartia tonsa	98.697	1.85e-153
Otu22187	Acartia (Acanthacartia) tonsa	GBCX1542-14	Acartia tonsa	98.71	4.05e-155
Otu22211	Acartia (Acanthacartia) tonsa	GBCX6709-17	Acartia tonsa	99.042	1.87e-158
Otu22219	Acartia (Acanthacartia) tonsa	OZIMP083-15	Acartia tonsa	99.361	4.03e-160
Otu22255	Acartia (Acanthacartia) tonsa	OZIMP083-15	Acartia tonsa	99.361	4.03e-160
Otu22296	Acartia (Acanthacartia) tonsa	GBMIN41531-14	Acartia tonsa	99.023	1.42e-154
Otu22312	Acartia (Acanthacartia) tonsa	GBCX6709-17	Acartia tonsa	98.722	8.71e-157
Otu22367	Acartia (Acanthacartia) tonsa	GBCX6709-17	Acartia tonsa	98.722	8.71e-157
Otu22380	Acartia (Acanthacartia) tonsa	GBCX1542-14	Acartia tonsa	98.387	1.89e-153
Otu22462	Acartia (Acanthacartia) tonsa	GBCX1482-14	Acartia tonsa	99.032	8.71e-157
Otu22486	Acartia (Acanthacartia) tonsa	GBCX1535-14	Acartia tonsa	99.023	3.97e-155
Otu22529	Acartia (Acanthacartia) tonsa	GBCX6709-17	Acartia tonsa	99.042	1.87e-158
Otu22530	Acartia (Acanthacartia) tonsa	GBCX6709-17	Acartia tonsa	99.042	1.87e-158
Otu22543	Acartia (Acanthacartia) tonsa	GBCX6709-17	Acartia tonsa	99.042	1.87e-158
Otu22552	Acartia (Acanthacartia) tonsa	GBCX6709-17	Acartia tonsa	99.042	1.87e-158
Otu22555	Acartia (Acanthacartia) tonsa	GBCX6709-17	Acartia tonsa	98.403	4.05e-155
Otu22575	Acartia (Acanthacartia) tonsa	GBCX6709-17	Acartia tonsa	99.042	1.87e-158
Otu22583	Acartia (Acanthacartia) tonsa	GBCX6709-17	Acartia tonsa	98.722	8.71e-157
Otu22587	Acartia (Acanthacartia) tonsa	GBCX6709-17	Acartia tonsa	99.042	1.87e-158
Otu22594	Acartia (Acanthacartia) tonsa	GBCX1535-14	Acartia tonsa	99.023	3.97e-155
Otu22596	Acartia (Acanthacartia) tonsa	GBCX6709-17	Acartia tonsa	99.042	1.87e-158
Otu22608	Acartia (Acanthacartia) tonsa	GBCX6709-17	Acartia tonsa	99.042	1.87e-158
Otu22619	Acartia (Acanthacartia) tonsa	GBCX6709-17	Acartia tonsa	99.042	1.87e-158
Otu22627	Acartia (Acanthacartia) tonsa	OZIMP083-15	Acartia tonsa	99.361	4.03e-160
Otu22631	Acartia (Acanthacartia) tonsa	OZIMP083-15	Acartia tonsa	99.042	1.87e-158
Otu22635	Acartia (Acanthacartia) tonsa	GBCX6709-17	Acartia tonsa	99.042	1.87e-158
Otu22636	Acartia (Acanthacartia) tonsa	GBCX6709-17	Acartia tonsa	99.042	1.87e-158
Otu22643	Acartia (Acanthacartia) tonsa	GBCX1482-14	Acartia tonsa	99.032	8.71e-157
Otu22646	Acartia (Acanthacartia) tonsa	OZIMP083-15	Acartia tonsa	98.722	8.71e-157
Otu22647	Acartia (Acanthacartia) tonsa	GBCX1535-14	Acartia tonsa	99.349	8.53e-157
Otu22648	Acartia (Acanthacartia) tonsa	GBCX1482-14	Acartia tonsa	98.714	4.05e-155
Otu22651	Acartia (Acanthacartia) tonsa	GBCX6709-17	Acartia tonsa	98.722	8.71e-157
Otu22659	Acartia (Acanthacartia) tonsa	GBCX6709-17	Acartia tonsa	99.042	1.87e-158
Otu22660	Acartia (Acanthacartia) tonsa	OZIMP083-15	Acartia tonsa	98.722	8.71e-157
Otu22661	Acartia (Acanthacartia) tonsa	GBCX6709-17	Acartia tonsa	98.722	8.71e-157
Otu22663	Acartia (Acanthacartia) tonsa	OZIMP083-15	Acartia tonsa	98.722	8.71e-157
Otu22664	Acartia (Acanthacartia) tonsa	GBCX6709-17	Acartia tonsa	98.408	4.05e-155
Otu22674	Acartia (Acanthacartia) tonsa	GBCX6709-17	Acartia tonsa	98.722	8.71e-157
Otu22677	Acartia (Acanthacartia) tonsa	GBCX6709-17	Acartia tonsa	99.042	1.87e-158
Otu22678	Acartia (Acanthacartia) tonsa	GBCX6709-17	Acartia tonsa	98.722	8.71e-157
Otu22679	Acartia (Acanthacartia) tonsa	GBCX6709-17	Acartia tonsa	98.722	8.71e-157
Otu22683	Acartia (Acanthacartia) tonsa	OZIMP083-15	Acartia tonsa	99.042	1.87e-158
Otu22689	Acartia (Acanthacartia) tonsa	GBCX6709-17	Acartia tonsa	99.042	1.87e-158
Otu22691	Acartia (Acanthacartia) tonsa	OZIMP083-15	Acartia tonsa	99.042	1.87e-158
Otu22693	Acartia (Acanthacartia) tonsa	OZIMP083-15	Acartia tonsa	99.361	4.03e-160
Otu22698	Acartia (Acanthacartia) tonsa	OZIMP083-15	Acartia tonsa	99.042	1.87e-158
Otu22707	Acartia (Acanthacartia) tonsa	GBCX6709-17	Acartia tonsa	98.722	8.71e-157
Otu22709	Acartia (Acanthacartia) tonsa	GBCX6709-17	Acartia tonsa	98.722	8.71e-157
Otu22710	Acartia (Acanthacartia) tonsa	OZIMP083-15	Acartia tonsa	99.042	1.87e-158
Otu22722	Acartia (Acanthacartia) tonsa	OZIMP083-15	Acartia tonsa	99.042	6.71e-158
Otu22729	Acartia (Acanthacartia) tonsa	GBCX6709-17	Acartia tonsa	98.722	8.71e-157
Otu22732	Acartia (Acanthacartia) tonsa	GBCX6709-17	Acartia tonsa	98.722	8.71e-157
Otu22737	Acartia (Acanthacartia) tonsa	GBCX6709-17	Acartia tonsa	99.663	6.78e-153
Otu22761	Acartia (Acanthacartia) tonsa	GBCX6709-17	Acartia tonsa	99.042	1.87e-158
Otu22762	Acartia (Acanthacartia) tonsa	GBCX6709-17	Acartia tonsa	99.042	1.87e-158
Otu22772	Acartia (Acanthacartia) tonsa	OZIMP083-15	Acartia tonsa	99.361	4.03e-160
Otu22783	Acartia (Acanthacartia) tonsa	GBCX6709-17	Acartia tonsa	99.042	1.87e-158
Otu22790	Acartia (Acanthacartia) tonsa	GBCX6709-17	Acartia tonsa	99.042	1.87e-158
Otu22791	Acartia (Acanthacartia) tonsa	GBCX6709-17	Acartia tonsa	98.722	8.71e-157
Otu22796	Acartia (Acanthacartia) tonsa	GBCX6709-17	Acartia tonsa	99.042	1.87e-158
Otu22797	Acartia (Acanthacartia) tonsa	GBMIN41531-14	Acartia tonsa	99.349	8.53e-157
Otu22803	Acartia (Acanthacartia) tonsa	OZIMP083-15	Acartia tonsa	99.361	4.03e-160
Otu22804	Acartia (Acanthacartia) tonsa	GBCX6709-17	Acartia tonsa	99.042	1.87e-158
Otu22807	Acartia (Acanthacartia) tonsa	GBCX6709-17	Acartia tonsa	98.722	8.71e-157
Otu22811	Acartia (Acanthacartia) tonsa	GBCX6709-17	Acartia tonsa	99.042	1.87e-158
Otu22818	Acartia (Acanthacartia) tonsa	GBCX6709-17	Acartia tonsa	99.042	1.87e-158
Otu22819	Acartia (Acanthacartia) tonsa	GBCX6709-17	Acartia tonsa	98.722	8.71e-157
Otu22821	Acartia (Acanthacartia) tonsa	GBCX6709-17	Acartia tonsa	99.042	1.87e-158
Otu22824	Acartia (Acanthacartia) tonsa	GBCX6709-17	Acartia tonsa	98.722	8.71e-157
Otu22825	Acartia (Acanthacartia) tonsa	OZIMP083-15	Acartia tonsa	98.722	8.71e-157
Otu22826	Acartia (Acanthacartia) tonsa	GBCX1542-14	Acartia tonsa	99.032	8.62e-157
Otu22828	Acartia (Acanthacartia) tonsa	GBCX6709-17	Acartia tonsa	99.042	1.87e-158
Otu22842	Acartia (Acanthacartia) tonsa	GBCX6709-17	Acartia tonsa	99.042	1.87e-158
Otu22863	Acartia (Acanthacartia) tonsa	GBMIN41531-14	Acartia tonsa	99.023	3.97e-155
Otu22867	Acartia (Acanthacartia) tonsa	GBCX6709-17	Acartia tonsa	99.042	1.87e-158
Otu22870	Acartia (Acanthacartia) tonsa	GBCX1482-14	Acartia tonsa	99.355	1.87e-158
Otu22882	Acartia (Acanthacartia) tonsa	GBCX6709-17	Acartia tonsa	98.722	8.71e-157
Otu22883	Acartia (Acanthacartia) tonsa	GBCX6709-17	Acartia tonsa	99.042	1.87e-158
Otu22886	Acartia (Acanthacartia) tonsa	GBCX6709-17	Acartia tonsa	99.042	1.87e-158
Otu22887	Acartia (Acanthacartia) tonsa	GBCX6709-17	Acartia tonsa	98.722	8.71e-157
Otu22889	Acartia (Acanthacartia) tonsa	GBCX6709-17	Acartia tonsa	99.042	1.87e-158
Otu22890	Acartia (Acanthacartia) tonsa	OZIMP083-15	Acartia tonsa	99.042	1.87e-158
Otu22892	Acartia (Acanthacartia) tonsa	GBCX6709-17	Acartia tonsa	99.042	1.87e-158
Otu22895	Acartia (Acanthacartia) tonsa	GBCX6709-17	Acartia tonsa	99.042	1.87e-158
Otu22899	Acartia (Acanthacartia) tonsa	OZIMP083-15	Acartia tonsa	99.361	4.03e-160
Otu22905	Acartia (Acanthacartia) tonsa	GBCX6709-17	Acartia tonsa	98.722	8.71e-157
Otu22925	Acartia (Acanthacartia) tonsa	GBCX6709-17	Acartia tonsa	99.042	1.87e-158
Otu22933	Acartia (Acanthacartia) tonsa	OZIMP083-15	Acartia tonsa	98.722	8.71e-157
Otu22953	Acartia (Acanthacartia) tonsa	OZIMP083-15	Acartia tonsa	99.361	4.03e-160
Otu22960	Acartia (Acanthacartia) tonsa	GBCX6709-17	Acartia tonsa	99.042	1.87e-158
Otu22973	Acartia (Acanthacartia) tonsa	GBCX6709-17	Acartia tonsa	99.042	1.87e-158
Otu22987	Acartia (Acanthacartia) tonsa	GBCX6709-17	Acartia tonsa	99.042	1.87e-158
Otu22988	Acartia (Acanthacartia) tonsa	GBCX6709-17	Acartia tonsa	98.722	8.71e-157
Otu23002	Acartia (Acanthacartia) tonsa	GBCX6709-17	Acartia tonsa	98.722	8.71e-157
Otu23013	Acartia (Acanthacartia) tonsa	GBCX6709-17	Acartia tonsa	99.042	1.87e-158
Otu23015	Acartia (Acanthacartia) tonsa	GBCX6709-17	Acartia tonsa	99.042	1.87e-158
Otu23027	Acartia (Acanthacartia) tonsa	GBCX6709-17	Acartia tonsa	98.722	8.71e-157
Otu23034	Acartia (Acanthacartia) tonsa	GBMIN41531-14	Acartia tonsa	99.023	3.97e-155
Otu23036	Acartia (Acanthacartia) tonsa	GBMIN41531-14	Acartia tonsa	99.023	3.97e-155
Otu23042	Acartia (Acanthacartia) tonsa	GBCX6709-17	Acartia tonsa	99.042	1.87e-158
Otu23045	Acartia (Acanthacartia) tonsa	GBCX6709-17	Acartia tonsa	98.722	8.71e-157
Otu23047	Acartia (Acanthacartia) tonsa	GBCX6709-17	Acartia tonsa	99.042	1.87e-158
Otu23063	Acartia (Acanthacartia) tonsa	GBCX6709-17	Acartia tonsa	98.403	4.05e-155
Otu23068	Acartia (Acanthacartia) tonsa	GBCX6709-17	Acartia tonsa	98.722	8.71e-157
Otu23076	Acartia (Acanthacartia) tonsa	GBCX6709-17	Acartia tonsa	98.722	8.71e-157
Otu23079	Acartia (Acanthacartia) tonsa	GBCX6709-17	Acartia tonsa	99.042	1.87e-158
Otu23081	Acartia (Acanthacartia) tonsa	GBCX6709-17	Acartia tonsa	98.722	8.71e-157
Otu23087	Acartia (Acanthacartia) tonsa	GBCX1542-14	Acartia tonsa	98.71	4.05e-155
Otu23098	Acartia (Acanthacartia) tonsa	OZIMP083-15	Acartia tonsa	99.042	1.87e-158
Otu23101	Acartia (Acanthacartia) tonsa	GBCX6709-17	Acartia tonsa	99.042	1.87e-158
Otu23114	Acartia (Acanthacartia) tonsa	GBMIN41531-14	Acartia tonsa	99.026	3.97e-155
Otu23116	Acartia (Acanthacartia) tonsa	GBCX6709-17	Acartia tonsa	99.042	1.87e-158
Otu23117	Acartia (Acanthacartia) tonsa	GBCX6709-17	Acartia tonsa	98.722	8.71e-157
Otu23119	Acartia (Acanthacartia) tonsa	GBCX6709-17	Acartia tonsa	99.042	1.87e-158
Otu23126	Acartia (Acanthacartia) tonsa	OZIMP083-15	Acartia tonsa	99.361	4.03e-160
Otu23131	Acartia (Acanthacartia) tonsa	GBCX6709-17	Acartia tonsa	99.042	1.87e-158
Otu23134	Acartia (Acanthacartia) tonsa	OZIMP083-15	Acartia tonsa	98.722	8.71e-157
Otu23139	Acartia (Acanthacartia) tonsa	GBCX6709-17	Acartia tonsa	99.042	1.87e-158
Otu23151	Acartia (Acanthacartia) tonsa	GBCX6709-17	Acartia tonsa	99.042	1.87e-158
Otu23153	Acartia (Acanthacartia) tonsa	OZIMP083-15	Acartia tonsa	99.042	1.87e-158
Otu23163	Acartia (Acanthacartia) tonsa	GBCX6709-17	Acartia tonsa	99.042	1.87e-158
Otu23167	Acartia (Acanthacartia) tonsa	GBCX6709-17	Acartia tonsa	99.042	1.87e-158
Otu23201	Acartia (Acanthacartia) tonsa	GBMIN41519-14	Acartia tonsa	99.032	8.62e-157
Otu23226	Acartia (Acanthacartia) tonsa	GBCX6709-17	Acartia tonsa	98.403	4.05e-155
Otu23228	Acartia (Acanthacartia) tonsa	OZIMP083-15	Acartia tonsa	99.042	1.87e-158
Otu23230	Acartia (Acanthacartia) tonsa	GBMIN41531-14	Acartia tonsa	99.349	8.53e-157
Otu23233	Acartia (Acanthacartia) tonsa	GBCX6709-17	Acartia tonsa	99.042	1.87e-158
Otu23240	Acartia (Acanthacartia) tonsa	OZIMP083-15	Acartia tonsa	99.361	4.03e-160
Otu23246	Acartia (Acanthacartia) tonsa	GBCX1511-14	Acartia tonsa	98.706	1.44e-154
Otu23263	Acartia (Acanthacartia) tonsa	GBCX6709-17	Acartia tonsa	99.042	1.87e-158
Otu23271	Acartia (Acanthacartia) tonsa	GBCX6709-17	Acartia tonsa	98.722	8.71e-157
Otu23272	Acartia (Acanthacartia) tonsa	GBCX6709-17	Acartia tonsa	99.042	1.87e-158
Otu23273	Acartia (Acanthacartia) tonsa	GBCX6709-17	Acartia tonsa	99.042	1.87e-158
Otu23276	Acartia (Acanthacartia) tonsa	GBCX6709-17	Acartia tonsa	99.042	1.87e-158
Otu23278	Acartia (Acanthacartia) tonsa	GBCX6709-17	Acartia tonsa	99.042	1.87e-158
Otu23281	Acartia (Acanthacartia) tonsa	GBCX6709-17	Acartia tonsa	99.042	1.87e-158
Otu23287	Acartia (Acanthacartia) tonsa	GBCX6709-17	Acartia tonsa	99.042	1.87e-158
Otu23297	Acartia (Acanthacartia) tonsa	GBCX6709-17	Acartia tonsa	98.722	8.71e-157
Otu23303	Acartia (Acanthacartia) tonsa	GBMIN41531-14	Acartia tonsa	99.023	3.97e-155
Otu23307	Acartia (Acanthacartia) tonsa	GBCX6709-17	Acartia tonsa	99.042	1.87e-158
Otu23308	Acartia (Acanthacartia) tonsa	OZIMP083-15	Acartia tonsa	99.361	4.03e-160
Otu23312	Acartia (Acanthacartia) tonsa	GBCX6709-17	Acartia tonsa	99.042	1.87e-158
Otu23320	Acartia (Acanthacartia) tonsa	OZIMP083-15	Acartia tonsa	98.083	1.89e-153
Otu23323	Acartia (Acanthacartia) tonsa	GBCX6709-17	Acartia tonsa	98.722	8.71e-157
Otu23327	Acartia (Acanthacartia) tonsa	GBCX6709-17	Acartia tonsa	99.042	1.87e-158
Otu23357	Acartia (Acanthacartia) tonsa	GBMIN41531-14	Acartia tonsa	99.023	3.97e-155
Otu23361	Acartia (Acanthacartia) tonsa	GBCX6709-17	Acartia tonsa	99.042	1.87e-158
Otu23362	Acartia (Acanthacartia) tonsa	GBCX6709-17	Acartia tonsa	99.042	1.87e-158
Otu23377	Acartia (Acanthacartia) tonsa	GBCX1535-14	Acartia tonsa	98.697	6.62e-153
Otu23380	Acartia (Acanthacartia) tonsa	GBCX6709-17	Acartia tonsa	99.042	1.87e-158
Otu23381	Acartia (Acanthacartia) tonsa	GBCX6709-17	Acartia tonsa	98.722	8.71e-157
Otu23385	Acartia (Acanthacartia) tonsa	GBCX6709-17	Acartia tonsa	99.042	1.87e-158
Otu23393	Acartia (Acanthacartia) tonsa	GBMIN41521-14	Acartia tonsa	98.71	4.01e-155
Otu23399	Acartia (Acanthacartia) tonsa	GBCX6709-17	Acartia tonsa	99.042	1.87e-158
Otu23401	Acartia (Acanthacartia) tonsa	GBCX6709-17	Acartia tonsa	99.042	1.87e-158
Otu23402	Acartia (Acanthacartia) tonsa	OZIMP083-15	Acartia tonsa	99.361	4.03e-160
Otu23405	Acartia (Acanthacartia) tonsa	GBCX6709-17	Acartia tonsa	99.042	1.87e-158
Otu23411	Acartia (Acanthacartia) tonsa	GBCX6709-17	Acartia tonsa	99.042	1.87e-158
Otu23438	Acartia (Acanthacartia) tonsa	ECCRU052-10	Acartia tonsa	98.408	4.05e-155
Otu23441	Acartia (Acanthacartia) tonsa	OZIMP083-15	Acartia tonsa	99.361	4.03e-160
Otu23447	Acartia (Acanthacartia) tonsa	OZIMP083-15	Acartia tonsa	99.361	4.03e-160
Otu23458	Acartia (Acanthacartia) tonsa	GBCX6709-17	Acartia tonsa	99.042	1.87e-158
Otu23465	Acartia (Acanthacartia) tonsa	GBMIN41531-14	Acartia tonsa	99.023	3.97e-155
Otu23471	Acartia (Acanthacartia) tonsa	GBCX6709-17	Acartia tonsa	98.722	8.71e-157
Otu23499	Acartia (Acanthacartia) tonsa	GBCX6709-17	Acartia tonsa	99.042	1.87e-158
Otu23503	Acartia (Acanthacartia) tonsa	GBCX6709-17	Acartia tonsa	99.042	1.87e-158
Otu23508	Acartia (Acanthacartia) tonsa	GBCX6709-17	Acartia tonsa	99.042	1.87e-158
Otu23517	Acartia (Acanthacartia) tonsa	GBCX6709-17	Acartia tonsa	99.042	1.87e-158
Otu23518	Acartia (Acanthacartia) tonsa	GBCX6709-17	Acartia tonsa	98.722	8.71e-157
Otu23521	Acartia (Acanthacartia) tonsa	GBCX6709-17	Acartia tonsa	99.042	1.87e-158
Otu23525	Acartia (Acanthacartia) tonsa	OZIMP083-15	Acartia tonsa	99.042	1.87e-158
Otu23542	Acartia (Acanthacartia) tonsa	GBCX6709-17	Acartia tonsa	99.042	1.87e-158
Otu23545	Acartia (Acanthacartia) tonsa	GBCX6709-17	Acartia tonsa	99.042	1.87e-158
Otu23554	Acartia (Acanthacartia) tonsa	GBCX6709-17	Acartia tonsa	99.042	1.87e-158
Otu23564	Acartia (Acanthacartia) tonsa	GBCX6709-17	Acartia tonsa	99.042	1.87e-158
Otu23567	Acartia (Acanthacartia) tonsa	GBCX6709-17	Acartia tonsa	98.722	8.71e-157
Otu23570	Acartia (Acanthacartia) tonsa	OZIMP083-15	Acartia tonsa	99.042	1.87e-158
Otu23576	Acartia (Acanthacartia) tonsa	GBCX6709-17	Acartia tonsa	99.042	1.87e-158
Otu23577	Acartia (Acanthacartia) tonsa	OZIMP083-15	Acartia tonsa	99.361	4.03e-160
Otu23595	Acartia (Acanthacartia) tonsa	GBCX6709-17	Acartia tonsa	99.042	1.87e-158
Otu23600	Acartia (Acanthacartia) tonsa	GBCX6709-17	Acartia tonsa	99.042	1.87e-158
Otu23602	Acartia (Acanthacartia) tonsa	GBCX6709-17	Acartia tonsa	99.042	1.87e-158
Otu23607	Acartia (Acanthacartia) tonsa	GBCX6709-17	Acartia tonsa	99.042	1.87e-158
Otu23617	Acartia (Acanthacartia) tonsa	GBCX6709-17	Acartia tonsa	99.042	1.87e-158
Otu23618	Acartia (Acanthacartia) tonsa	GBCX6709-17	Acartia tonsa	99.042	1.87e-158
Otu23643	Acartia (Acanthacartia) tonsa	GBCX6709-17	Acartia tonsa	99.042	1.87e-158
Otu23656	Acartia (Acanthacartia) tonsa	GBCX6709-17	Acartia tonsa	98.722	8.71e-157
Otu23666	Acartia (Acanthacartia) tonsa	GBCX6709-17	Acartia tonsa	99.042	1.87e-158
Otu23671	Acartia (Acanthacartia) tonsa	GBCX6709-17	Acartia tonsa	99.042	1.87e-158
Otu23683	Acartia (Acanthacartia) tonsa	GBCX1542-14	Acartia tonsa	98.387	1.89e-153
Otu23684	Acartia (Acanthacartia) tonsa	OZIMP083-15	Acartia tonsa	99.042	1.87e-158
Otu23686	Acartia (Acanthacartia) tonsa	OZIMP083-15	Acartia tonsa	99.042	1.87e-158
Otu23687	Acartia (Acanthacartia) tonsa	GBCX6709-17	Acartia tonsa	99.042	1.87e-158
Otu23692	Acartia (Acanthacartia) tonsa	GBCX6709-17	Acartia tonsa	99.042	1.87e-158
Otu23693	Acartia (Acanthacartia) tonsa	GBCX6709-17	Acartia tonsa	99.042	1.87e-158
Otu23700	Acartia (Acanthacartia) tonsa	GBCX6709-17	Acartia tonsa	98.403	4.05e-155
Otu23701	Acartia (Acanthacartia) tonsa	GBCX6709-17	Acartia tonsa	99.042	1.87e-158
Otu23716	Acartia (Acanthacartia) tonsa	GBCX6709-17	Acartia tonsa	98.722	8.71e-157
Otu23739	Acartia (Acanthacartia) tonsa	GBCX6709-17	Acartia tonsa	98.403	4.05e-155
Otu23741	Acartia (Acanthacartia) tonsa	GBCX6709-17	Acartia tonsa	98.722	8.71e-157
Otu23758	Acartia (Acanthacartia) tonsa	GBCX6709-17	Acartia tonsa	99.042	1.87e-158
Otu23762	Acartia (Acanthacartia) tonsa	GBCX6709-17	Acartia tonsa	99.042	1.87e-158
Otu23764	Acartia (Acanthacartia) tonsa	OZIMP083-15	Acartia tonsa	99.042	1.87e-158
Otu23767	Acartia (Acanthacartia) tonsa	GBCX6709-17	Acartia tonsa	99.042	1.87e-158
Otu23769	Acartia (Acanthacartia) tonsa	GBCX6709-17	Acartia tonsa	99.042	1.87e-158
Otu23774	Acartia (Acanthacartia) tonsa	GBCX6709-17	Acartia tonsa	98.722	8.71e-157
Otu23775	Acartia (Acanthacartia) tonsa	GBCX6709-17	Acartia tonsa	99.042	1.87e-158
Otu23778	Acartia (Acanthacartia) tonsa	GBCX6709-17	Acartia tonsa	98.722	8.71e-157
Otu23779	Acartia (Acanthacartia) tonsa	GBCX6709-17	Acartia tonsa	99.042	1.87e-158
Otu23781	Acartia (Acanthacartia) tonsa	GBCX6709-17	Acartia tonsa	98.722	1.12e-155
Otu23786	Acartia (Acanthacartia) tonsa	GBCX6709-17	Acartia tonsa	99.042	1.87e-158
Otu23789	Acartia (Acanthacartia) tonsa	GBMIN41531-14	Acartia tonsa	99.023	3.97e-155
Otu23794	Acartia (Acanthacartia) tonsa	GBCX6709-17	Acartia tonsa	99.042	1.87e-158
Otu23797	Acartia (Acanthacartia) tonsa	OZIMP083-15	Acartia tonsa	99.042	1.87e-158
Otu23815	Acartia (Acanthacartia) tonsa	GBCX6709-17	Acartia tonsa	99.042	1.87e-158
Otu23821	Acartia (Acanthacartia) tonsa	GBCX1482-14	Acartia tonsa	99.032	8.71e-157
Otu23843	Acartia (Acanthacartia) tonsa	GBCX6709-17	Acartia tonsa	98.722	8.71e-157
Otu23858	Acartia (Acanthacartia) tonsa	OZIMP083-15	Acartia tonsa	99.361	4.03e-160
Otu23909	Acartia (Acanthacartia) tonsa	GBCX6709-17	Acartia tonsa	99.042	1.87e-158
Otu23910	Acartia (Acanthacartia) tonsa	GBCX6709-17	Acartia tonsa	99.042	1.87e-158
Otu23991	Acartia (Acanthacartia) tonsa	OZIMP083-15	Acartia tonsa	99.363	4.03e-160
Otu24125	Acartia (Acanthacartia) tonsa	GBCX6709-17	Acartia tonsa	99.042	1.87e-158
Otu24127	Acartia (Acanthacartia) tonsa	GBMIN41521-14	Acartia tonsa	99.029	1.11e-155
Otu24201	Acartia (Acanthacartia) tonsa	GBCX6709-17	Acartia tonsa	99.042	1.87e-158
Otu24220	Acartia (Acanthacartia) tonsa	GBMIN41531-14	Acartia tonsa	98.701	1.85e-153
Otu24230	Acartia (Acanthacartia) tonsa	GBCX6709-17	Acartia tonsa	98.722	8.71e-157
Otu24242	Acartia (Acanthacartia) tonsa	GBMIN41531-14	Acartia tonsa	98.697	6.62e-153
Otu24379	Acartia (Acanthacartia) tonsa	OZIMP083-15	Acartia tonsa	99.042	1.87e-158
Otu24620	Acartia (Acanthacartia) tonsa	GBCX6709-17	Acartia tonsa	99.035	2.42e-157
Otu25234	Acartia (Acanthacartia) tonsa	OZIMP083-15	Acartia tonsa	98.058	3.12e-151
Otu25318	Acartia (Acanthacartia) tonsa	GBMIN41519-14	Acartia tonsa	98.387	1.87e-153
Otu25593	Acartia (Acanthacartia) tonsa	GBCX6709-17	Acartia tonsa	99.042	1.87e-158
Otu25695	Acartia (Acanthacartia) tonsa	OZIMP083-15	Acartia tonsa	99.042	1.87e-158
Otu25769	Acartia (Acanthacartia) tonsa	GBCX6709-17	Acartia tonsa	99.042	1.87e-158
Otu26090	Acartia (Acanthacartia) tonsa	GBCX6709-17	Acartia tonsa	99.042	1.87e-158
Otu26188	Acartia (Acanthacartia) tonsa	GBCX1535-14	Acartia tonsa	98.697	1.85e-153
Otu26201	Acartia (Acanthacartia) tonsa	GBMIN41531-14	Acartia tonsa	99.026	3.97e-155
Otu26206	Acartia (Acanthacartia) tonsa	GBCX6709-17	Acartia tonsa	98.722	8.71e-157
Otu26229	Acartia (Acanthacartia) tonsa	GBCX6709-17	Acartia tonsa	99.042	1.87e-158
Otu26233	Acartia (Acanthacartia) tonsa	GBCX6709-17	Acartia tonsa	98.722	8.71e-157
Otu26256	Acartia (Acanthacartia) tonsa	GBMIN41531-14	Acartia tonsa	99.023	3.97e-155
Otu26273	Acartia (Acanthacartia) tonsa	GBMIN41531-14	Acartia tonsa	99.349	8.53e-157
Otu26274	Acartia (Acanthacartia) tonsa	GBCX6709-17	Acartia tonsa	98.403	4.05e-155
Otu26287	Acartia (Acanthacartia) tonsa	GBCX6709-17	Acartia tonsa	99.042	1.87e-158
Otu26298	Acartia (Acanthacartia) tonsa	OZIMP083-15	Acartia tonsa	99.361	4.03e-160
Otu26303	Acartia (Acanthacartia) tonsa	GBCX6709-17	Acartia tonsa	99.042	1.87e-158
Otu26329	Acartia (Acanthacartia) tonsa	GBCX6709-17	Acartia tonsa	98.722	8.71e-157
Otu26332	Acartia (Acanthacartia) tonsa	GBMIN41531-14	Acartia tonsa	98.697	6.62e-153
Otu26361	Acartia (Acanthacartia) tonsa	GBCX6709-17	Acartia tonsa	98.722	8.71e-157
Otu26365	Acartia (Acanthacartia) tonsa	OZIMP083-15	Acartia tonsa	99.042	1.87e-158
Otu26380	Acartia (Acanthacartia) tonsa	GBCX6709-17	Acartia tonsa	98.722	8.71e-157
Otu26381	Acartia (Acanthacartia) tonsa	GBCX1565-14	Acartia tonsa	99.032	8.71e-157
Otu26383	Acartia (Acanthacartia) tonsa	GBCX6709-17	Acartia tonsa	98.722	8.71e-157
Otu26385	Acartia (Acanthacartia) tonsa	GBCX6709-17	Acartia tonsa	99.042	1.87e-158
Otu26402	Acartia (Acanthacartia) tonsa	GBCX6709-17	Acartia tonsa	99.042	1.87e-158
Otu26404	Acartia (Acanthacartia) tonsa	GBCX6709-17	Acartia tonsa	98.722	8.71e-157
Otu26405	Acartia (Acanthacartia) tonsa	GBCX6709-17	Acartia tonsa	99.042	1.87e-158
Otu26408	Acartia (Acanthacartia) tonsa	GBCX6709-17	Acartia tonsa	98.722	8.71e-157
Otu26410	Acartia (Acanthacartia) tonsa	GBCX6709-17	Acartia tonsa	98.722	8.71e-157
Otu26414	Acartia (Acanthacartia) tonsa	GBCX6709-17	Acartia tonsa	99.042	1.87e-158
Otu26425	Acartia (Acanthacartia) tonsa	GBCX6709-17	Acartia tonsa	98.722	8.71e-157
Otu26443	Acartia (Acanthacartia) tonsa	GBCX6709-17	Acartia tonsa	98.403	4.05e-155
Otu26488	Acartia (Acanthacartia) tonsa	GBCX6709-17	Acartia tonsa	98.722	8.71e-157
Otu26493	Acartia (Acanthacartia) tonsa	OZIMP083-15	Acartia tonsa	99.042	1.87e-158
Otu26511	Acartia (Acanthacartia) tonsa	GBCX6709-17	Acartia tonsa	99.042	1.87e-158
Otu26523	Acartia (Acanthacartia) tonsa	GBCX6709-17	Acartia tonsa	99.042	1.87e-158
Otu26535	Acartia (Acanthacartia) tonsa	GBCX6709-17	Acartia tonsa	99.042	1.87e-158
Otu26549	Acartia (Acanthacartia) tonsa	GBCX6709-17	Acartia tonsa	99.042	1.87e-158
Otu26558	Acartia (Acanthacartia) tonsa	GBCX6709-17	Acartia tonsa	99.042	1.87e-158
Otu26567	Acartia (Acanthacartia) tonsa	GBCX6709-17	Acartia tonsa	99.042	1.87e-158
Otu26570	Acartia (Acanthacartia) tonsa	GBCX6709-17	Acartia tonsa	98.722	8.71e-157
Otu26625	Acartia (Acanthacartia) tonsa	GBCX6709-17	Acartia tonsa	99.042	1.87e-158
Otu26628	Acartia (Acanthacartia) tonsa	GBCX6709-17	Acartia tonsa	99.042	1.87e-158
Otu26639	Acartia (Acanthacartia) tonsa	GBCX6709-17	Acartia tonsa	98.722	8.71e-157
Otu26656	Acartia (Acanthacartia) tonsa	OZIMP083-15	Acartia tonsa	99.361	4.03e-160
Otu26697	Acartia (Acanthacartia) tonsa	GBCX6709-17	Acartia tonsa	99.042	1.87e-158
Otu26698	Acartia (Acanthacartia) tonsa	GBCX6709-17	Acartia tonsa	99.042	1.87e-158
Otu26708	Acartia (Acanthacartia) tonsa	GBCX6709-17	Acartia tonsa	99.042	1.87e-158
Otu26732	Acartia (Acanthacartia) tonsa	GBMIN41519-14	Acartia tonsa	99.359	1.44e-159
Otu26779	Acartia (Acanthacartia) tonsa	GBCX6709-17	Acartia tonsa	98.722	8.71e-157
Otu26785	Acartia (Acanthacartia) tonsa	GBCX6709-17	Acartia tonsa	99.042	1.87e-158
Otu26838	Acartia (Acanthacartia) tonsa	GBMIN41531-14	Acartia tonsa	98.701	1.85e-153
Otu26852	Acartia (Acanthacartia) tonsa	GBCX1542-14	Acartia tonsa	98.065	3.15e-151
Otu26884	Acartia (Acanthacartia) tonsa	GBCX6709-17	Acartia tonsa	99.042	1.87e-158
Otu26953	Acartia (Acanthacartia) tonsa	GBCX6709-17	Acartia tonsa	99.042	1.87e-158
Otu27009	Acartia (Acanthacartia) tonsa	GBCX6709-17	Acartia tonsa	99.042	1.87e-158
Otu27017	Acartia (Acanthacartia) tonsa	GBCX6709-17	Acartia tonsa	98.722	8.71e-157
Otu27019	Acartia (Acanthacartia) tonsa	GBCX6709-17	Acartia tonsa	99.042	1.87e-158
Otu27025	Acartia (Acanthacartia) tonsa	GBCX6709-17	Acartia tonsa	99.042	1.87e-158
Otu27029	Acartia (Acanthacartia) tonsa	GBMIN41531-14	Acartia tonsa	99.023	1.42e-154
Otu27031	Acartia (Acanthacartia) tonsa	GBCX6709-17	Acartia tonsa	98.722	8.71e-157
Otu27032	Acartia (Acanthacartia) tonsa	GBMIN41531-14	Acartia tonsa	99.026	3.97e-155
Otu27039	Acartia (Acanthacartia) tonsa	GBCX1565-14	Acartia tonsa	99.032	8.71e-157
Otu27059	Acartia (Acanthacartia) tonsa	GBCX6709-17	Acartia tonsa	98.722	8.71e-157
Otu27060	Acartia (Acanthacartia) tonsa	GBCX1482-14	Acartia tonsa	99.355	1.87e-158
Otu27064	Acartia (Acanthacartia) tonsa	GBCX6709-17	Acartia tonsa	98.083	1.89e-153
Otu27069	Acartia (Acanthacartia) tonsa	GBCX1482-14	Acartia tonsa	99.032	8.71e-157
Otu27081	Acartia (Acanthacartia) tonsa	GBCX6709-17	Acartia tonsa	98.722	8.71e-157
Otu27102	Acartia (Acanthacartia) tonsa	GBMIN41531-14	Acartia tonsa	99.349	8.53e-157
Otu27144	Acartia (Acanthacartia) tonsa	GBCX6709-17	Acartia tonsa	99.042	1.87e-158
Otu27170	Acartia (Acanthacartia) tonsa	GBCX6709-17	Acartia tonsa	99.042	1.87e-158
Otu27217	Acartia (Acanthacartia) tonsa	GBCX6709-17	Acartia tonsa	99.042	1.87e-158
Otu27229	Acartia (Acanthacartia) tonsa	GBCX1535-14	Acartia tonsa	98.371	8.59e-152
Otu27277	Acartia (Acanthacartia) tonsa	GBMIN41531-14	Acartia tonsa	98.697	6.62e-153
Otu27287	Acartia (Acanthacartia) tonsa	GBMIN41521-14	Acartia tonsa	98.71	4.01e-155
Otu27289	Acartia (Acanthacartia) tonsa	GBMIN41531-14	Acartia tonsa	98.371	3.08e-151
Otu27292	Acartia (Acanthacartia) tonsa	GBCX6709-17	Acartia tonsa	98.722	8.71e-157
Otu27320	Acartia (Acanthacartia) tonsa	GBMIN41531-14	Acartia tonsa	99.023	1.42e-154
Otu27327	Acartia (Acanthacartia) tonsa	GBCX6709-17	Acartia tonsa	99.042	1.87e-158
Otu27370	Acartia (Acanthacartia) tonsa	GBCX6709-17	Acartia tonsa	99.042	1.87e-158
Otu27377	Acartia (Acanthacartia) tonsa	GBMIN41521-14	Acartia tonsa	98.706	5.17e-154
Otu27379	Acartia (Acanthacartia) tonsa	GBMIN41531-14	Acartia tonsa	99.023	1.42e-154
Otu27386	Acartia (Acanthacartia) tonsa	GBCX1511-14	Acartia tonsa	99.353	6.67e-158
Otu27394	Acartia (Acanthacartia) tonsa	GBMIN41531-14	Acartia tonsa	98.371	8.59e-152
Otu27427	Acartia (Acanthacartia) tonsa	GBCX6709-17	Acartia tonsa	98.403	4.05e-155
Otu27428	Acartia (Acanthacartia) tonsa	GBCX6709-17	Acartia tonsa	99.042	1.87e-158
Otu27432	Acartia (Acanthacartia) tonsa	GBMIN41521-14	Acartia tonsa	99.032	3.09e-156
Otu27452	Acartia (Acanthacartia) tonsa	GBCX6709-17	Acartia tonsa	99.042	1.87e-158
Otu27469	Acartia (Acanthacartia) tonsa	GBMIN41519-14	Acartia tonsa	99.355	1.85e-158
Otu27484	Acartia (Acanthacartia) tonsa	GBCX6709-17	Acartia tonsa	98.722	8.71e-157
Otu27496	Acartia (Acanthacartia) tonsa	GBCX6709-17	Acartia tonsa	99.042	1.87e-158
Otu27513	Acartia (Acanthacartia) tonsa	GBCX6709-17	Acartia tonsa	99.042	1.87e-158
Otu27520	Acartia (Acanthacartia) tonsa	GBCX1482-14	Acartia tonsa	99.032	8.71e-157
Otu27524	Acartia (Acanthacartia) tonsa	OZIMP083-15	Acartia tonsa	99.361	4.03e-160
Otu27525	Acartia (Acanthacartia) tonsa	OZIMP083-15	Acartia tonsa	99.677	3.98e-160
Otu27526	Acartia (Acanthacartia) tonsa	OZIMP083-15	Acartia tonsa	99.042	1.87e-158
Otu27545	Acartia (Acanthacartia) tonsa	GBCX6709-17	Acartia tonsa	98.722	8.71e-157
Otu27548	Acartia (Acanthacartia) tonsa	GBCX6709-17	Acartia tonsa	99.042	1.87e-158
Otu27553	Acartia (Acanthacartia) tonsa	GBMIN41519-14	Acartia tonsa	98.71	4.01e-155
Otu27588	Acartia (Acanthacartia) tonsa	OZIMP083-15	Acartia tonsa	99.042	1.87e-158
Otu27636	Acartia (Acanthacartia) tonsa	GBCX6709-17	Acartia tonsa	99.042	1.87e-158
Otu27648	Acartia (Acanthacartia) tonsa	OZIMP083-15	Acartia tonsa	99.042	1.87e-158
Otu27650	Acartia (Acanthacartia) tonsa	GBMIN41521-14	Acartia tonsa	99.353	6.67e-158
Otu27673	Acartia (Acanthacartia) tonsa	GBCX6709-17	Acartia tonsa	98.722	8.71e-157
Otu27699	Acartia (Acanthacartia) tonsa	GBCX6709-17	Acartia tonsa	99.042	1.87e-158
Otu27749	Acartia (Acanthacartia) tonsa	GBCX6709-17	Acartia tonsa	99.042	1.87e-158
Otu27753	Acartia (Acanthacartia) tonsa	GBCX6709-17	Acartia tonsa	98.722	8.71e-157
Otu27764	Acartia (Acanthacartia) tonsa	OZIMP083-15	Acartia tonsa	98.722	8.71e-157
Otu27799	Acartia (Acanthacartia) tonsa	GBCX6709-17	Acartia tonsa	99.042	1.87e-158
Otu27804	Acartia (Acanthacartia) tonsa	GBCX6709-17	Acartia tonsa	99.042	1.87e-158
Otu27843	Acartia (Acanthacartia) tonsa	GBMIN41531-14	Acartia tonsa	98.697	1.85e-153
Otu27874	Acartia (Acanthacartia) tonsa	GBMIN41531-14	Acartia tonsa	98.697	6.62e-153
Otu27927	Acartia (Acanthacartia) tonsa	GBCX6709-17	Acartia tonsa	99.042	1.87e-158
Otu27929	Acartia (Acanthacartia) tonsa	GBCX1542-14	Acartia tonsa	98.71	4.05e-155
Otu27945	Acartia (Acanthacartia) tonsa	GBMIN41531-14	Acartia tonsa	99.349	8.53e-157
Otu27956	Acartia (Acanthacartia) tonsa	GBCX6709-17	Acartia tonsa	99.042	1.87e-158
Otu27988	Acartia (Acanthacartia) tonsa	OZIMP083-15	Acartia tonsa	99.361	4.03e-160
Otu27993	Acartia (Acanthacartia) tonsa	GBCX6709-17	Acartia tonsa	99.042	1.87e-158
Otu27995	Acartia (Acanthacartia) tonsa	GBCX1535-14	Acartia tonsa	99.023	3.97e-155
Otu28005	Acartia (Acanthacartia) tonsa	OZIMP083-15	Acartia tonsa	99.361	4.03e-160
Otu28015	Acartia (Acanthacartia) tonsa	OZIMP083-15	Acartia tonsa	99.361	4.03e-160
Otu28016	Acartia (Acanthacartia) tonsa	GBCX6709-17	Acartia tonsa	99.042	1.87e-158
Otu28038	Acartia (Acanthacartia) tonsa	GBCX6709-17	Acartia tonsa	99.042	1.87e-158
Otu28042	Acartia (Acanthacartia) tonsa	GBCX6709-17	Acartia tonsa	99.042	1.87e-158
Otu28127	Acartia (Acanthacartia) tonsa	GBCX6709-17	Acartia tonsa	98.722	8.71e-157
Otu28155	Acartia (Acanthacartia) tonsa	GBMIN41531-14	Acartia tonsa	99.023	1.42e-154
Otu28157	Acartia (Acanthacartia) tonsa	GBCX1482-14	Acartia tonsa	99.355	1.87e-158
Otu28159	Acartia (Acanthacartia) tonsa	GBCX1511-14	Acartia tonsa	99.674	1.85e-158
Otu28187	Acartia (Acanthacartia) tonsa	GBCX1482-14	Acartia tonsa	99.355	6.71e-158
Otu28197	Acartia (Acanthacartia) tonsa	GBCX6709-17	Acartia tonsa	98.722	8.71e-157
Otu28229	Acartia (Acanthacartia) tonsa	OZIMP083-15	Acartia tonsa	99.361	4.03e-160
Otu28231	Acartia (Acanthacartia) tonsa	OZIMP083-15	Acartia tonsa	99.361	4.03e-160
Otu28235	Acartia (Acanthacartia) tonsa	GBCX6709-17	Acartia tonsa	99.042	1.87e-158
Otu28242	Acartia (Acanthacartia) tonsa	GBCX6709-17	Acartia tonsa	98.722	8.71e-157
Otu28244	Acartia (Acanthacartia) tonsa	GBCX6709-17	Acartia tonsa	98.722	8.71e-157
Otu28254	Acartia (Acanthacartia) tonsa	OZIMP083-15	Acartia tonsa	99.357	5.21e-159
Otu28261	Acartia (Acanthacartia) tonsa	GBCX6709-17	Acartia tonsa	98.722	8.71e-157
Otu28272	Acartia (Acanthacartia) tonsa	GBCX6709-17	Acartia tonsa	99.042	1.87e-158
Otu28276	Acartia (Acanthacartia) tonsa	GBCX1482-14	Acartia tonsa	98.71	4.05e-155
Otu28285	Acartia (Acanthacartia) tonsa	GBCX6709-17	Acartia tonsa	98.722	8.71e-157
Otu28357	Acartia (Acanthacartia) tonsa	OZIMP083-15	Acartia tonsa	99.361	4.03e-160
Otu28360	Acartia (Acanthacartia) tonsa	GBCX6709-17	Acartia tonsa	99.042	1.87e-158
Otu28393	Acartia (Acanthacartia) tonsa	GBCX6709-17	Acartia tonsa	98.722	8.71e-157
Otu28399	Acartia (Acanthacartia) tonsa	GBCX6709-17	Acartia tonsa	98.722	8.71e-157
Otu28413	Acartia (Acanthacartia) tonsa	GBCX6709-17	Acartia tonsa	99.042	1.87e-158
Otu28420	Acartia (Acanthacartia) tonsa	GBCX6709-17	Acartia tonsa	99.042	1.87e-158
Otu28429	Acartia (Acanthacartia) tonsa	OZIMP083-15	Acartia tonsa	99.361	4.03e-160
Otu28441	Acartia (Acanthacartia) tonsa	GBCX6709-17	Acartia tonsa	99.042	1.87e-158
Otu28447	Acartia (Acanthacartia) tonsa	GBCX6709-17	Acartia tonsa	98.722	8.71e-157
Otu28449	Acartia (Acanthacartia) tonsa	GBCX6709-17	Acartia tonsa	98.722	8.71e-157
Otu28479	Acartia (Acanthacartia) tonsa	GBCX6709-17	Acartia tonsa	99.042	1.87e-158
Otu28489	Acartia (Acanthacartia) tonsa	OZIMP083-15	Acartia tonsa	99.361	4.03e-160
Otu28499	Acartia (Acanthacartia) tonsa	GBCX6709-17	Acartia tonsa	99.042	1.87e-158
Otu28546	Acartia (Acanthacartia) tonsa	GBCX6709-17	Acartia tonsa	99.042	1.87e-158
Otu28573	Acartia (Acanthacartia) tonsa	OZIMP083-15	Acartia tonsa	99.361	4.03e-160
Otu28576	Acartia (Acanthacartia) tonsa	GBCX6709-17	Acartia tonsa	99.042	1.87e-158
Otu28604	Acartia (Acanthacartia) tonsa	GBCX6709-17	Acartia tonsa	98.722	8.71e-157
Otu28821	Acartia (Acanthacartia) tonsa	GBCX1482-14	Acartia tonsa	99.032	8.71e-157
Otu28848	Acartia (Acanthacartia) tonsa	GBMIN41519-14	Acartia tonsa	99.355	1.85e-158
Otu28871	Acartia (Acanthacartia) tonsa	GBCX6709-17	Acartia tonsa	99.042	1.87e-158
Otu28879	Acartia (Acanthacartia) tonsa	GBCX6709-17	Acartia tonsa	99.042	1.87e-158
Otu28924	Acartia (Acanthacartia) tonsa	GBCX6709-17	Acartia tonsa	99.042	1.87e-158
Otu28927	Acartia (Acanthacartia) tonsa	GBCX6709-17	Acartia tonsa	99.042	1.87e-158
Otu28928	Acartia (Acanthacartia) tonsa	GBCX6709-17	Acartia tonsa	98.722	8.71e-157
Otu28967	Acartia (Acanthacartia) tonsa	GBMIN41519-14	Acartia tonsa	99.357	5.21e-159
Otu28968	Acartia (Acanthacartia) tonsa	GBCX6709-17	Acartia tonsa	99.042	1.87e-158
Otu29014	Acartia (Acanthacartia) tonsa	GBCX6709-17	Acartia tonsa	99.042	1.87e-158
Otu29130	Acartia (Acanthacartia) tonsa	GBCX6709-17	Acartia tonsa	99.042	1.87e-158
Otu29134	Acartia (Acanthacartia) tonsa	GBCX6709-17	Acartia tonsa	98.722	8.71e-157
Otu29141	Acartia (Acanthacartia) tonsa	GBCX6709-17	Acartia tonsa	99.042	1.87e-158
Otu29174	Acartia (Acanthacartia) tonsa	GBCX6709-17	Acartia tonsa	99.042	1.87e-158
Otu29179	Acartia (Acanthacartia) tonsa	OZIMP083-15	Acartia tonsa	99.361	4.03e-160
Otu29206	Acartia (Acanthacartia) tonsa	GBCX6709-17	Acartia tonsa	98.722	8.71e-157
Otu29210	Acartia (Acanthacartia) tonsa	GBCX6709-17	Acartia tonsa	99.042	1.87e-158
Otu29230	Acartia (Acanthacartia) tonsa	GBCX6709-17	Acartia tonsa	98.722	8.71e-157
Otu29237	Acartia (Acanthacartia) tonsa	GBCX6709-17	Acartia tonsa	99.042	1.87e-158
Otu29277	Acartia (Acanthacartia) tonsa	GBCX6709-17	Acartia tonsa	98.722	8.71e-157
Otu29282	Acartia (Acanthacartia) tonsa	GBCX1482-14	Acartia tonsa	99.355	1.87e-158
Otu29303	Acartia (Acanthacartia) tonsa	GBCX6709-17	Acartia tonsa	99.042	1.87e-158
Otu29306	Acartia (Acanthacartia) tonsa	OZIMP083-15	Acartia tonsa	99.361	4.03e-160
Otu29315	Acartia (Acanthacartia) tonsa	GBCX6709-17	Acartia tonsa	99.042	1.87e-158
Otu29326	Acartia (Acanthacartia) tonsa	GBCX6709-17	Acartia tonsa	99.042	1.87e-158
Otu29356	Acartia (Acanthacartia) tonsa	GBCX6709-17	Acartia tonsa	99.042	1.87e-158
Otu29383	Acartia (Acanthacartia) tonsa	GBCX6709-17	Acartia tonsa	99.042	1.87e-158
Otu29384	Acartia (Acanthacartia) tonsa	GBMIN41531-14	Acartia tonsa	99.349	8.53e-157
Otu29385	Acartia (Acanthacartia) tonsa	GBCX6709-17	Acartia tonsa	99.042	1.87e-158
Otu29391	Acartia (Acanthacartia) tonsa	GBCX6709-17	Acartia tonsa	99.042	1.87e-158
Otu29398	Acartia (Acanthacartia) tonsa	GBCX6709-17	Acartia tonsa	99.042	1.87e-158
Otu29423	Acartia (Acanthacartia) tonsa	OZIMP083-15	Acartia tonsa	99.361	4.03e-160
Otu29491	Acartia (Acanthacartia) tonsa	GBCX6709-17	Acartia tonsa	98.403	4.05e-155
Otu29524	Acartia (Acanthacartia) tonsa	GBCX6709-17	Acartia tonsa	99.042	1.87e-158
Otu29618	Acartia (Acanthacartia) tonsa	GBCX6709-17	Acartia tonsa	99.042	1.87e-158
Otu29635	Acartia (Acanthacartia) tonsa	GBCX6709-17	Acartia tonsa	98.722	8.71e-157
Otu29737	Acartia (Acanthacartia) tonsa	GBCX1535-14	Acartia tonsa	98.371	3.08e-151
Otu29745	Acartia (Acanthacartia) tonsa	GBCX6709-17	Acartia tonsa	99.042	1.87e-158
Otu29756	Acartia (Acanthacartia) tonsa	OZIMP083-15	Acartia tonsa	99.042	1.87e-158
Otu29780	Acartia (Acanthacartia) tonsa	GBMIN41531-14	Acartia tonsa	99.023	3.97e-155
Otu29812	Acartia (Acanthacartia) tonsa	GBCX6709-17	Acartia tonsa	99.042	2.4e-157
Otu29838	Acartia (Acanthacartia) tonsa	GBCX1535-14	Acartia tonsa	98.382	6.71e-153
Otu29842	Acartia (Acanthacartia) tonsa	GBCX6709-17	Acartia tonsa	99.042	1.87e-158
Otu29852	Acartia (Acanthacartia) tonsa	GBCX6709-17	Acartia tonsa	99.042	1.87e-158
Otu29856	Acartia (Acanthacartia) tonsa	GBCX6709-17	Acartia tonsa	98.408	4.05e-155
Otu29861	Acartia (Acanthacartia) tonsa	GBCX1542-14	Acartia tonsa	98.387	1.89e-153
Otu29863	Acartia (Acanthacartia) tonsa	GBCX6709-17	Acartia tonsa	99.042	1.87e-158
Otu29866	Acartia (Acanthacartia) tonsa	OZIMP083-15	Acartia tonsa	99.042	1.87e-158
Otu29884	Acartia (Acanthacartia) tonsa	GBCX6709-17	Acartia tonsa	99.042	1.87e-158
Otu29886	Acartia (Acanthacartia) tonsa	GBCX6709-17	Acartia tonsa	98.722	8.71e-157
Otu29905	Acartia (Acanthacartia) tonsa	ECCRU052-10	Acartia tonsa	97.46	4.08e-150
Otu29960	Acartia (Acanthacartia) tonsa	GBCX1535-14	Acartia tonsa	98.697	1.85e-153
Otu29966	Acartia (Acanthacartia) tonsa	GBCX1482-14	Acartia tonsa	98.065	8.78e-152
Otu29973	Acartia (Acanthacartia) tonsa	GBCX6709-17	Acartia tonsa	99.042	1.87e-158
Otu30007	Acartia (Acanthacartia) tonsa	GBCX6709-17	Acartia tonsa	98.722	8.71e-157
Otu30020	Acartia (Acanthacartia) tonsa	GBCX6709-17	Acartia tonsa	98.722	8.71e-157
Otu30022	Acartia (Acanthacartia) tonsa	GBCX6709-17	Acartia tonsa	98.722	8.71e-157
Otu30038	Acartia (Acanthacartia) tonsa	GBCX6709-17	Acartia tonsa	99.042	1.87e-158
Otu30084	Acartia (Acanthacartia) tonsa	OZIMP083-15	Acartia tonsa	99.042	1.87e-158
Otu30086	Acartia (Acanthacartia) tonsa	GBCX6709-17	Acartia tonsa	99.042	1.87e-158
Otu30092	Acartia (Acanthacartia) tonsa	GBCX6709-17	Acartia tonsa	98.722	8.71e-157
Otu30112	Acartia (Acanthacartia) tonsa	GBMIN41531-14	Acartia tonsa	99.349	8.53e-157
Otu30127	Acartia (Acanthacartia) tonsa	GBMIN41531-14	Acartia tonsa	98.697	1.85e-153
Otu30134	Acartia (Acanthacartia) tonsa	GBCX6709-17	Acartia tonsa	99.042	1.87e-158
Otu30153	Acartia (Acanthacartia) tonsa	GBCX6709-17	Acartia tonsa	99.042	1.87e-158
Otu30159	Acartia (Acanthacartia) tonsa	GBMIN41531-14	Acartia tonsa	98.697	1.85e-153
Otu30163	Acartia (Acanthacartia) tonsa	ECCRU052-10	Acartia tonsa	97.771	8.78e-152
Otu30182	Acartia (Acanthacartia) tonsa	GBCX6709-17	Acartia tonsa	98.722	8.71e-157
Otu30184	Acartia (Acanthacartia) tonsa	GBMIN41531-14	Acartia tonsa	99.023	3.97e-155
Otu30189	Acartia (Acanthacartia) tonsa	GBCX6709-17	Acartia tonsa	98.722	8.71e-157
Otu30218	Acartia (Acanthacartia) tonsa	GBCX6709-17	Acartia tonsa	98.722	8.71e-157
Otu30228	Acartia (Acanthacartia) tonsa	GBMIN41531-14	Acartia tonsa	99.349	8.53e-157
Otu30246	Acartia (Acanthacartia) tonsa	GBCX6709-17	Acartia tonsa	99.042	1.87e-158
Otu30249	Acartia (Acanthacartia) tonsa	GBCX6709-17	Acartia tonsa	98.722	8.71e-157
Otu30257	Acartia (Acanthacartia) tonsa	GBCX1565-14	Acartia tonsa	99.032	8.71e-157
Otu30260	Acartia (Acanthacartia) tonsa	GBCX6709-17	Acartia tonsa	98.722	8.71e-157
Otu30292	Acartia (Acanthacartia) tonsa	GBMIN41531-14	Acartia tonsa	99.023	3.97e-155
Otu30293	Acartia (Acanthacartia) tonsa	GBCX6709-17	Acartia tonsa	97.764	8.78e-152
Otu30326	Acartia (Acanthacartia) tonsa	GBCX6709-17	Acartia tonsa	99.042	1.87e-158
Otu30351	Acartia (Acanthacartia) tonsa	GBCX6709-17	Acartia tonsa	99.042	1.87e-158
Otu30396	Acartia (Acanthacartia) tonsa	GBCX6709-17	Acartia tonsa	98.722	8.71e-157
Otu30402	Acartia (Acanthacartia) tonsa	GBCX6709-17	Acartia tonsa	98.722	8.71e-157
Otu30466	Acartia (Acanthacartia) tonsa	GBCX6709-17	Acartia tonsa	99.042	1.87e-158
Otu30479	Acartia (Acanthacartia) tonsa	GBCX6709-17	Acartia tonsa	98.722	8.71e-157
Otu30482	Acartia (Acanthacartia) tonsa	GBCX6709-17	Acartia tonsa	98.722	8.71e-157
Otu30490	Acartia (Acanthacartia) tonsa	GBCX1482-14	Acartia tonsa	99.032	8.71e-157
Otu30498	Acartia (Acanthacartia) tonsa	GBCX1511-14	Acartia tonsa	99.029	3.1e-156
Otu30540	Acartia (Acanthacartia) tonsa	GBCX6709-17	Acartia tonsa	99.042	1.87e-158
Otu30548	Acartia (Acanthacartia) tonsa	GBMIN41531-14	Acartia tonsa	99.023	3.97e-155
Otu30549	Acartia (Acanthacartia) tonsa	GBCX6709-17	Acartia tonsa	98.722	8.71e-157
Otu30567	Acartia (Acanthacartia) tonsa	GBCX6709-17	Acartia tonsa	98.722	8.71e-157
Otu30575	Acartia (Acanthacartia) tonsa	GBCX6709-17	Acartia tonsa	99.042	1.87e-158
Otu30626	Acartia (Acanthacartia) tonsa	GBMIN41519-14	Acartia tonsa	98.71	4.01e-155
Otu30686	Acartia (Acanthacartia) tonsa	GBCX6709-17	Acartia tonsa	98.722	8.71e-157
Otu30690	Acartia (Acanthacartia) tonsa	GBCX6709-17	Acartia tonsa	98.722	8.71e-157
Otu30691	Acartia (Acanthacartia) tonsa	GBCX6709-17	Acartia tonsa	98.722	8.71e-157
Otu30697	Acartia (Acanthacartia) tonsa	GBCX6709-17	Acartia tonsa	98.722	8.71e-157
Otu30706	Acartia (Acanthacartia) tonsa	OZIMP083-15	Acartia tonsa	98.403	4.05e-155
Otu30708	Acartia (Acanthacartia) tonsa	GBCX6709-17	Acartia tonsa	98.722	8.71e-157
Otu30710	Acartia (Acanthacartia) tonsa	GBCX6709-17	Acartia tonsa	99.042	1.87e-158
Otu30712	Acartia (Acanthacartia) tonsa	GBCX6709-17	Acartia tonsa	99.042	1.87e-158
Otu30713	Acartia (Acanthacartia) tonsa	GBCX6709-17	Acartia tonsa	99.042	1.87e-158
Otu30728	Acartia (Acanthacartia) tonsa	GBCX6709-17	Acartia tonsa	98.403	4.05e-155
Otu30731	Acartia (Acanthacartia) tonsa	GBCX6709-17	Acartia tonsa	99.042	1.87e-158
Otu30742	Acartia (Acanthacartia) tonsa	GBCX6709-17	Acartia tonsa	98.722	8.71e-157
Otu30745	Acartia (Acanthacartia) tonsa	GBCX6709-17	Acartia tonsa	98.403	4.05e-155
Otu30755	Acartia (Acanthacartia) tonsa	GBCX6709-17	Acartia tonsa	98.722	8.71e-157
Otu30769	Acartia (Acanthacartia) tonsa	GBCX1482-14	Acartia tonsa	99.355	1.87e-158
Otu30774	Acartia (Acanthacartia) tonsa	GBCX6709-17	Acartia tonsa	99.042	1.87e-158
Otu30788	Acartia (Acanthacartia) tonsa	GBMIN41531-14	Acartia tonsa	98.697	1.85e-153
Otu30792	Acartia (Acanthacartia) tonsa	GBCX6709-17	Acartia tonsa	99.042	1.87e-158
Otu30797	Acartia (Acanthacartia) tonsa	GBCX6709-17	Acartia tonsa	98.722	8.71e-157
Otu30803	Acartia (Acanthacartia) tonsa	GBCX6709-17	Acartia tonsa	99.042	1.87e-158
Otu30806	Acartia (Acanthacartia) tonsa	GBCX6709-17	Acartia tonsa	98.722	8.71e-157
Otu30809	Acartia (Acanthacartia) tonsa	GBCX6709-17	Acartia tonsa	98.722	8.71e-157
Otu30818	Acartia (Acanthacartia) tonsa	GBCX6709-17	Acartia tonsa	99.042	1.87e-158
Otu30822	Acartia (Acanthacartia) tonsa	GBCX6709-17	Acartia tonsa	98.722	8.71e-157
Otu30829	Acartia (Acanthacartia) tonsa	GBCX6709-17	Acartia tonsa	98.722	8.71e-157
Otu30835	Acartia (Acanthacartia) tonsa	GBCX1511-14	Acartia tonsa	98.058	3.12e-151
Otu30840	Acartia (Acanthacartia) tonsa	OZIMP083-15	Acartia tonsa	99.042	1.87e-158
Otu30842	Acartia (Acanthacartia) tonsa	OZIMP083-15	Acartia tonsa	98.083	1.89e-153
Otu30854	Acartia (Acanthacartia) tonsa	GBCX6709-17	Acartia tonsa	99.042	1.87e-158
Otu30860	Acartia (Acanthacartia) tonsa	GBCX6709-17	Acartia tonsa	98.722	8.71e-157
Otu30862	Acartia (Acanthacartia) tonsa	GBCX6709-17	Acartia tonsa	99.042	1.87e-158
Otu30866	Acartia (Acanthacartia) tonsa	GBCX6709-17	Acartia tonsa	98.722	8.71e-157
Otu30867	Acartia (Acanthacartia) tonsa	GBCX6709-17	Acartia tonsa	98.722	8.71e-157
Otu30872	Acartia (Acanthacartia) tonsa	GBCX6709-17	Acartia tonsa	98.403	4.05e-155
Otu30876	Acartia (Acanthacartia) tonsa	OZIMP083-15	Acartia tonsa	98.403	4.05e-155
Otu30879	Acartia (Acanthacartia) tonsa	GBCX1542-14	Acartia tonsa	98.065	8.78e-152
Otu30880	Acartia (Acanthacartia) tonsa	GBCX6709-17	Acartia tonsa	98.403	4.05e-155
Otu30884	Acartia (Acanthacartia) tonsa	GBCX6709-17	Acartia tonsa	99.042	1.87e-158
Otu30886	Acartia (Acanthacartia) tonsa	GBCX6709-17	Acartia tonsa	99.042	1.87e-158
Otu30887	Acartia (Acanthacartia) tonsa	GBCX6709-17	Acartia tonsa	98.408	4.05e-155
Otu30892	Acartia (Acanthacartia) tonsa	GBCX6709-17	Acartia tonsa	99.042	1.87e-158
Otu30893	Acartia (Acanthacartia) tonsa	OZIMP083-15	Acartia tonsa	99.042	1.87e-158
Otu30896	Acartia (Acanthacartia) tonsa	GBCX6709-17	Acartia tonsa	97.125	1.9e-148
Otu30897	Acartia (Acanthacartia) tonsa	GBCX6709-17	Acartia tonsa	98.403	4.05e-155
Otu30898	Acartia (Acanthacartia) tonsa	GBCX6709-17	Acartia tonsa	99.042	1.87e-158
Otu30901	Acartia (Acanthacartia) tonsa	GBMIN41521-14	Acartia tonsa	98.71	4.01e-155
Otu30902	Acartia (Acanthacartia) tonsa	GBCX6709-17	Acartia tonsa	98.722	8.71e-157
Otu30906	Acartia (Acanthacartia) tonsa	GBMIN41521-14	Acartia tonsa	98.71	4.01e-155
Otu30907	Acartia (Acanthacartia) tonsa	GBCX6709-17	Acartia tonsa	99.042	1.87e-158
Otu30913	Acartia (Acanthacartia) tonsa	GBCX1511-14	Acartia tonsa	98.058	3.12e-151
Otu30914	Acartia (Acanthacartia) tonsa	OZIMP083-15	Acartia tonsa	98.722	8.71e-157
Otu30915	Acartia (Acanthacartia) tonsa	OZIMP083-15	Acartia tonsa	98.722	8.71e-157
Otu30920	Acartia (Acanthacartia) tonsa	GBCX1542-14	Acartia tonsa	97.742	4.08e-150
Otu30926	Acartia (Acanthacartia) tonsa	GBCX6709-17	Acartia tonsa	99.042	1.87e-158
Otu30929	Acartia (Acanthacartia) tonsa	OZIMP083-15	Acartia tonsa	99.042	1.87e-158
Otu30930	Acartia (Acanthacartia) tonsa	OZIMP083-15	Acartia tonsa	99.042	1.87e-158
Otu30933	Acartia (Acanthacartia) tonsa	GBCX6709-17	Acartia tonsa	98.722	8.71e-157
Otu30934	Acartia (Acanthacartia) tonsa	OZIMP083-15	Acartia tonsa	98.403	4.05e-155
Otu30935	Acartia (Acanthacartia) tonsa	GBCX6709-17	Acartia tonsa	99.042	1.87e-158
Otu30943	Acartia (Acanthacartia) tonsa	GBCX6709-17	Acartia tonsa	99.042	1.87e-158
Otu30944	Acartia (Acanthacartia) tonsa	OZIMP083-15	Acartia tonsa	99.042	1.87e-158
Otu30948	Acartia (Acanthacartia) tonsa	GBCX6709-17	Acartia tonsa	98.722	8.71e-157
Otu30951	Acartia (Acanthacartia) tonsa	OZIMP083-15	Acartia tonsa	99.042	1.87e-158
Otu30958	Acartia (Acanthacartia) tonsa	GBCX6709-17	Acartia tonsa	98.722	8.71e-157
Otu30962	Acartia (Acanthacartia) tonsa	OZIMP083-15	Acartia tonsa	98.403	4.05e-155
Otu30987	Acartia (Acanthacartia) tonsa	GBCX6709-17	Acartia tonsa	98.722	8.71e-157
Otu30988	Acartia (Acanthacartia) tonsa	GBCX6709-17	Acartia tonsa	98.722	8.71e-157
Otu30992	Acartia (Acanthacartia) tonsa	GBCX6709-17	Acartia tonsa	99.042	1.87e-158
Otu30994	Acartia (Acanthacartia) tonsa	GBCX6709-17	Acartia tonsa	99.042	1.87e-158
Otu31017	Acartia (Acanthacartia) tonsa	GBCX6709-17	Acartia tonsa	98.722	8.71e-157
Otu31028	Acartia (Acanthacartia) tonsa	OZIMP083-15	Acartia tonsa	98.722	8.71e-157
Otu31035	Acartia (Acanthacartia) tonsa	GBCX1482-14	Acartia tonsa	99.355	1.87e-158
Otu31047	Acartia (Acanthacartia) tonsa	GBCX6709-17	Acartia tonsa	98.722	8.71e-157
Otu31050	Acartia (Acanthacartia) tonsa	GBCX6709-17	Acartia tonsa	98.722	8.71e-157
Otu31059	Acartia (Acanthacartia) tonsa	GBCX6709-17	Acartia tonsa	99.042	1.87e-158
Otu31063	Acartia (Acanthacartia) tonsa	GBCX6709-17	Acartia tonsa	98.722	8.71e-157
Otu31066	Acartia (Acanthacartia) tonsa	OZIMP083-15	Acartia tonsa	99.042	1.87e-158
Otu31081	Acartia (Acanthacartia) tonsa	GBCX6709-17	Acartia tonsa	99.042	1.87e-158
Otu31095	Acartia (Acanthacartia) tonsa	GBCX6709-17	Acartia tonsa	99.042	1.87e-158
Otu31106	Acartia (Acanthacartia) tonsa	OZIMP083-15	Acartia tonsa	99.042	1.87e-158
Otu31127	Acartia (Acanthacartia) tonsa	OZIMP083-15	Acartia tonsa	98.722	8.71e-157
Otu31131	Acartia (Acanthacartia) tonsa	GBCX1542-14	Acartia tonsa	99.032	8.71e-157
Otu31132	Acartia (Acanthacartia) tonsa	GBCX6709-17	Acartia tonsa	98.722	8.71e-157
Otu31165	Acartia (Acanthacartia) tonsa	GBMIN41521-14	Acartia tonsa	99.355	1.85e-158
Otu31171	Acartia (Acanthacartia) tonsa	GBCX6709-17	Acartia tonsa	99.042	1.87e-158
Otu31175	Acartia (Acanthacartia) tonsa	GBCX6709-17	Acartia tonsa	99.042	1.87e-158
Otu31188	Acartia (Acanthacartia) tonsa	GBCX6709-17	Acartia tonsa	98.722	8.71e-157
Otu31193	Acartia (Acanthacartia) tonsa	OZIMP083-15	Acartia tonsa	98.722	8.71e-157
Otu31209	Acartia (Acanthacartia) tonsa	OZIMP083-15	Acartia tonsa	99.042	1.87e-158
Otu31225	Acartia (Acanthacartia) tonsa	GBMIN41531-14	Acartia tonsa	98.697	1.85e-153
Otu31236	Acartia (Acanthacartia) tonsa	OZIMP083-15	Acartia tonsa	99.042	1.87e-158
Otu31247	Acartia (Acanthacartia) tonsa	GBCX6709-17	Acartia tonsa	98.722	8.71e-157
Otu31252	Acartia (Acanthacartia) tonsa	OZIMP083-15	Acartia tonsa	97.764	8.78e-152
Otu31265	Acartia (Acanthacartia) tonsa	GBCX1482-14	Acartia tonsa	98.71	4.05e-155
Otu31266	Acartia (Acanthacartia) tonsa	GBMIN41519-14	Acartia tonsa	99.355	1.85e-158
Otu31287	Acartia (Acanthacartia) tonsa	GBCX6709-17	Acartia tonsa	98.722	8.71e-157
Otu31291	Acartia (Acanthacartia) tonsa	GBCX6709-17	Acartia tonsa	98.722	8.71e-157
Otu31302	Acartia (Acanthacartia) tonsa	GBCX6709-17	Acartia tonsa	98.722	8.71e-157
Otu31309	Acartia (Acanthacartia) tonsa	GBCX6709-17	Acartia tonsa	98.722	8.71e-157
Otu31320	Acartia (Acanthacartia) tonsa	GBMIN41531-14	Acartia tonsa	99.023	3.97e-155
Otu31323	Acartia (Acanthacartia) tonsa	OZIMP083-15	Acartia tonsa	99.361	4.03e-160
Otu31324	Acartia (Acanthacartia) tonsa	GBCX6709-17	Acartia tonsa	99.042	1.87e-158
Otu31337	Acartia (Acanthacartia) tonsa	GBCX6709-17	Acartia tonsa	99.042	1.87e-158
Otu31343	Acartia (Acanthacartia) tonsa	GBCX1535-14	Acartia tonsa	98.697	1.85e-153
Otu31350	Acartia (Acanthacartia) tonsa	GBCX6709-17	Acartia tonsa	98.722	8.71e-157
Otu31385	Acartia (Acanthacartia) tonsa	GBCX1482-14	Acartia tonsa	99.355	1.87e-158
Otu31391	Acartia (Acanthacartia) tonsa	GBCX1542-14	Acartia tonsa	98.387	1.87e-153
Otu31409	Acartia (Acanthacartia) tonsa	GBMIN41531-14	Acartia tonsa	99.023	3.97e-155
Otu31416	Acartia (Acanthacartia) tonsa	GBMIN41531-14	Acartia tonsa	99.023	3.97e-155
Otu31425	Acartia (Acanthacartia) tonsa	GBMIN41531-14	Acartia tonsa	98.371	8.59e-152
Otu31442	Acartia (Acanthacartia) tonsa	GBCX6709-17	Acartia tonsa	99.042	1.87e-158
Otu31443	Acartia (Acanthacartia) tonsa	OZIMP083-15	Acartia tonsa	98.083	1.89e-153
Otu31444	Acartia (Acanthacartia) tonsa	GBCX6709-17	Acartia tonsa	98.403	4.05e-155
Otu31448	Acartia (Acanthacartia) tonsa	GBCX6709-17	Acartia tonsa	98.722	8.71e-157
Otu31460	Acartia (Acanthacartia) tonsa	OZIMP083-15	Acartia tonsa	99.042	1.87e-158
Otu31495	Acartia (Acanthacartia) tonsa	GBMIN41531-14	Acartia tonsa	99.023	3.97e-155
Otu31499	Acartia (Acanthacartia) tonsa	OZIMP083-15	Acartia tonsa	98.722	8.71e-157
Otu31527	Acartia (Acanthacartia) tonsa	GBCX6709-17	Acartia tonsa	99.042	1.87e-158
Otu31541	Acartia (Acanthacartia) tonsa	GBCX6709-17	Acartia tonsa	99.042	1.87e-158
Otu31542	Acartia (Acanthacartia) tonsa	GBCX6709-17	Acartia tonsa	98.722	8.71e-157
Otu31545	Acartia (Acanthacartia) tonsa	GBCX6709-17	Acartia tonsa	99.042	1.87e-158
Otu31553	Acartia (Acanthacartia) tonsa	GBCX1482-14	Acartia tonsa	99.032	8.71e-157
Otu31562	Acartia (Acanthacartia) tonsa	GBCX6709-17	Acartia tonsa	98.722	8.71e-157
Otu31575	Acartia (Acanthacartia) tonsa	GBMIN41531-14	Acartia tonsa	99.023	3.97e-155
Otu31580	Acartia (Acanthacartia) tonsa	GBCX6709-17	Acartia tonsa	98.403	4.05e-155
Otu31593	Acartia (Acanthacartia) tonsa	GBCX6709-17	Acartia tonsa	98.403	4.05e-155
Otu31598	Acartia (Acanthacartia) tonsa	GBCX6709-17	Acartia tonsa	98.722	3.12e-156
Otu31606	Acartia (Acanthacartia) tonsa	GBCX6709-17	Acartia tonsa	99.042	6.71e-158
Otu31607	Acartia (Acanthacartia) tonsa	GBCX1482-14	Acartia tonsa	99.355	1.87e-158
Otu31608	Acartia (Acanthacartia) tonsa	GBCX6709-17	Acartia tonsa	98.403	4.05e-155
Otu31612	Acartia (Acanthacartia) tonsa	GBCX6709-17	Acartia tonsa	98.722	8.71e-157
Otu31621	Acartia (Acanthacartia) tonsa	GBCX6709-17	Acartia tonsa	99.042	1.87e-158
Otu31628	Acartia (Acanthacartia) tonsa	GBCX1535-14	Acartia tonsa	98.697	1.85e-153
Otu31641	Acartia (Acanthacartia) tonsa	GBCX1542-14	Acartia tonsa	98.71	4.05e-155
Otu31645	Acartia (Acanthacartia) tonsa	GBCX6709-17	Acartia tonsa	99.042	1.87e-158
Otu31649	Acartia (Acanthacartia) tonsa	GBCX6709-17	Acartia tonsa	98.722	8.71e-157
Otu31655	Acartia (Acanthacartia) tonsa	GBCX1565-14	Acartia tonsa	99.032	8.71e-157
Otu31661	Acartia (Acanthacartia) tonsa	GBCX6709-17	Acartia tonsa	99.042	1.87e-158
Otu31662	Acartia (Acanthacartia) tonsa	GBCX6709-17	Acartia tonsa	99.042	1.87e-158
Otu31673	Acartia (Acanthacartia) tonsa	OZIMP083-15	Acartia tonsa	98.403	4.05e-155
Otu31676	Acartia (Acanthacartia) tonsa	GBCX6709-17	Acartia tonsa	98.722	8.71e-157
Otu31679	Acartia (Acanthacartia) tonsa	GBCX6709-17	Acartia tonsa	98.722	8.71e-157
Otu31680	Acartia (Acanthacartia) tonsa	GBCX1482-14	Acartia tonsa	98.71	4.05e-155
Otu31682	Acartia (Acanthacartia) tonsa	GBCX6709-17	Acartia tonsa	99.042	1.87e-158
Otu31693	Acartia (Acanthacartia) tonsa	GBMIN41531-14	Acartia tonsa	98.697	1.85e-153
Otu31707	Acartia (Acanthacartia) tonsa	GBCX6709-17	Acartia tonsa	99.042	1.87e-158
Otu31730	Acartia (Acanthacartia) tonsa	GBCX6709-17	Acartia tonsa	98.722	8.71e-157
Otu31749	Acartia (Acanthacartia) tonsa	GBCX6709-17	Acartia tonsa	99.042	1.87e-158
Otu31753	Acartia (Acanthacartia) tonsa	GBCX6709-17	Acartia tonsa	99.042	1.87e-158
Otu31779	Acartia (Acanthacartia) tonsa	GBCX6709-17	Acartia tonsa	99.042	1.87e-158
Otu31786	Acartia (Acanthacartia) tonsa	GBCX6709-17	Acartia tonsa	98.722	8.71e-157
Otu31816	Acartia (Acanthacartia) tonsa	GBCX6709-17	Acartia tonsa	97.771	8.78e-152
Otu31819	Acartia (Acanthacartia) tonsa	GBCX6709-17	Acartia tonsa	99.042	1.87e-158
Otu31828	Acartia (Acanthacartia) tonsa	GBMIN41531-14	Acartia tonsa	99.023	3.97e-155
Otu31834	Acartia (Acanthacartia) tonsa	GBMIN41521-14	Acartia tonsa	98.387	1.87e-153
Otu31839	Acartia (Acanthacartia) tonsa	GBCX6709-17	Acartia tonsa	98.722	8.71e-157
Otu31845	Acartia (Acanthacartia) tonsa	GBCX1482-14	Acartia tonsa	99.032	8.71e-157
Otu31846	Acartia (Acanthacartia) tonsa	GBCX1511-14	Acartia tonsa	99.029	3.1e-156
Otu31854	Acartia (Acanthacartia) tonsa	GBCX6709-17	Acartia tonsa	98.722	8.71e-157
Otu31862	Acartia (Acanthacartia) tonsa	GBCX1542-14	Acartia tonsa	99.032	8.62e-157
Otu31864	Acartia (Acanthacartia) tonsa	GBMIN41531-14	Acartia tonsa	99.023	3.97e-155
Otu31868	Acartia (Acanthacartia) tonsa	GBCX6709-17	Acartia tonsa	99.042	1.87e-158
Otu31887	Acartia (Acanthacartia) tonsa	GBCX1482-14	Acartia tonsa	99.032	8.71e-157
Otu31899	Acartia (Acanthacartia) tonsa	GBCX6709-17	Acartia tonsa	99.042	1.87e-158
Otu31917	Acartia (Acanthacartia) tonsa	GBCX1511-14	Acartia tonsa	99.029	3.1e-156
Otu31920	Acartia (Acanthacartia) tonsa	GBMIN41531-14	Acartia tonsa	98.697	6.62e-153
Otu31924	Acartia (Acanthacartia) tonsa	GBCX6709-17	Acartia tonsa	97.444	4.08e-150
Otu31925	Acartia (Acanthacartia) tonsa	GBCX1542-14	Acartia tonsa	98.387	1.89e-153
Otu31932	Acartia (Acanthacartia) tonsa	OZIMP083-15	Acartia tonsa	98.722	8.71e-157
Otu31941	Acartia (Acanthacartia) tonsa	OZIMP083-15	Acartia tonsa	99.361	4.03e-160
Otu31945	Acartia (Acanthacartia) tonsa	GBCX6709-17	Acartia tonsa	98.722	8.71e-157
Otu31957	Acartia (Acanthacartia) tonsa	GBCX6709-17	Acartia tonsa	98.722	8.71e-157
Otu31989	Acartia (Acanthacartia) tonsa	OZIMP083-15	Acartia tonsa	98.722	8.71e-157
Otu31993	Acartia (Acanthacartia) tonsa	GBCX1542-14	Acartia tonsa	98.071	8.78e-152
Otu31995	Acartia (Acanthacartia) tonsa	GBMIN41521-14	Acartia tonsa	98.71	4.01e-155
Otu32009	Acartia (Acanthacartia) tonsa	GBCX1482-14	Acartia tonsa	98.71	4.05e-155
Otu32010	Acartia (Acanthacartia) tonsa	OZIMP083-15	Acartia tonsa	99.042	1.87e-158
Otu32019	Acartia (Acanthacartia) tonsa	GBCX6709-17	Acartia tonsa	99.042	1.87e-158
Otu32033	Acartia (Acanthacartia) tonsa	GBCX6709-17	Acartia tonsa	99.042	1.87e-158
Otu32045	Acartia (Acanthacartia) tonsa	GBCX6709-17	Acartia tonsa	98.403	4.05e-155
Otu32050	Acartia (Acanthacartia) tonsa	OZIMP083-15	Acartia tonsa	99.042	1.87e-158
Otu32053	Acartia (Acanthacartia) tonsa	GBCX6709-17	Acartia tonsa	99.042	1.87e-158
Otu32071	Acartia (Acanthacartia) tonsa	GBCX6709-17	Acartia tonsa	98.083	1.89e-153
Otu32074	Acartia (Acanthacartia) tonsa	GBCX6709-17	Acartia tonsa	99.042	6.69e-158
Otu32100	Acartia (Acanthacartia) tonsa	GBMIN41519-14	Acartia tonsa	98.71	4.01e-155
Otu32101	Acartia (Acanthacartia) tonsa	GBCX6709-17	Acartia tonsa	98.722	8.71e-157
Otu32102	Acartia (Acanthacartia) tonsa	GBCX1482-14	Acartia tonsa	99.355	1.87e-158
Otu32115	Acartia (Acanthacartia) tonsa	GBCX6709-17	Acartia tonsa	98.722	8.71e-157
Otu32120	Acartia (Acanthacartia) tonsa	GBMIN41531-14	Acartia tonsa	98.701	1.85e-153
Otu32121	Acartia (Acanthacartia) tonsa	GBCX6709-17	Acartia tonsa	99.042	1.87e-158
Otu32128	Acartia (Acanthacartia) tonsa	GBMIN41531-14	Acartia tonsa	98.371	8.59e-152
Otu32129	Acartia (Acanthacartia) tonsa	GBCX6709-17	Acartia tonsa	99.042	1.87e-158
Otu32152	Acartia (Acanthacartia) tonsa	GBCX1542-14	Acartia tonsa	98.065	8.78e-152
Otu32160	Acartia (Acanthacartia) tonsa	GBMIN41531-14	Acartia tonsa	98.701	1.85e-153
Otu32178	Acartia (Acanthacartia) tonsa	GBCX6709-17	Acartia tonsa	99.042	1.87e-158
Otu32188	Acartia (Acanthacartia) tonsa	GBCX6709-17	Acartia tonsa	99.042	1.87e-158
Otu32199	Acartia (Acanthacartia) tonsa	GBMIN41531-14	Acartia tonsa	99.023	3.97e-155
Otu32212	Acartia (Acanthacartia) tonsa	GBCX6709-17	Acartia tonsa	99.042	1.87e-158
Otu32221	Acartia (Acanthacartia) tonsa	GBCX6709-17	Acartia tonsa	98.722	8.71e-157
Otu32227	Acartia (Acanthacartia) tonsa	GBCX1565-14	Acartia tonsa	99.355	1.87e-158
Otu32235	Acartia (Acanthacartia) tonsa	GBMIN41521-14	Acartia tonsa	98.714	4.01e-155
Otu32240	Acartia (Acanthacartia) tonsa	GBCX6709-17	Acartia tonsa	98.722	8.71e-157
Otu32245	Acartia (Acanthacartia) tonsa	GBCX6709-17	Acartia tonsa	98.083	1.89e-153
Otu32248	Acartia (Acanthacartia) tonsa	GBCX6709-17	Acartia tonsa	99.042	1.87e-158
Otu32253	Acartia (Acanthacartia) tonsa	GBCX6709-17	Acartia tonsa	99.042	1.87e-158
Otu32268	Acartia (Acanthacartia) tonsa	GBCX6709-17	Acartia tonsa	98.403	4.05e-155
Otu32273	Acartia (Acanthacartia) tonsa	GBCX6709-17	Acartia tonsa	98.722	8.71e-157
Otu32275	Acartia (Acanthacartia) tonsa	GBCX1482-14	Acartia tonsa	99.355	1.87e-158
Otu32279	Acartia (Acanthacartia) tonsa	GBCX6709-17	Acartia tonsa	98.722	8.71e-157
Otu32289	Acartia (Acanthacartia) tonsa	OZIMP083-15	Acartia tonsa	99.042	1.87e-158
Otu32293	Acartia (Acanthacartia) tonsa	GBCX6709-17	Acartia tonsa	99.042	1.87e-158
Otu32295	Acartia (Acanthacartia) tonsa	OZIMP083-15	Acartia tonsa	99.045	1.87e-158
Otu32308	Acartia (Acanthacartia) tonsa	GBCX6709-17	Acartia tonsa	99.042	1.87e-158
Otu32336	Acartia (Acanthacartia) tonsa	GBCX6709-17	Acartia tonsa	98.403	5.19e-154
Otu32338	Acartia (Acanthacartia) tonsa	GBMIN41531-14	Acartia tonsa	99.023	3.97e-155
Otu32341	Acartia (Acanthacartia) tonsa	ECCRU052-10	Acartia tonsa	98.083	1.89e-153
Otu32360	Acartia (Acanthacartia) tonsa	GBCX1482-14	Acartia tonsa	99.355	1.87e-158
Otu32372	Acartia (Acanthacartia) tonsa	GBCX6709-17	Acartia tonsa	98.722	3.12e-156
Otu32381	Acartia (Acanthacartia) tonsa	GBCX6709-17	Acartia tonsa	99.042	1.87e-158
Otu32387	Acartia (Acanthacartia) tonsa	GBCX6709-17	Acartia tonsa	98.403	4.05e-155
Otu32388	Acartia (Acanthacartia) tonsa	GBCX6709-17	Acartia tonsa	99.042	1.87e-158
Otu32392	Acartia (Acanthacartia) tonsa	GBCX6709-17	Acartia tonsa	98.722	8.71e-157
Otu32408	Acartia (Acanthacartia) tonsa	OZIMP083-15	Acartia tonsa	98.722	8.71e-157
Otu32412	Acartia (Acanthacartia) tonsa	GBCX6709-17	Acartia tonsa	98.722	8.71e-157
Otu32422	Acartia (Acanthacartia) tonsa	GBCX6709-17	Acartia tonsa	99.042	1.87e-158
Otu32423	Acartia (Acanthacartia) tonsa	GBCX6709-17	Acartia tonsa	99.042	1.87e-158
Otu32447	Acartia (Acanthacartia) tonsa	GBCX1482-14	Acartia tonsa	98.71	4.05e-155
Otu32450	Acartia (Acanthacartia) tonsa	GBCX6709-17	Acartia tonsa	99.042	1.87e-158
Otu32466	Acartia (Acanthacartia) tonsa	GBCX6709-17	Acartia tonsa	98.403	4.05e-155
Otu32471	Acartia (Acanthacartia) tonsa	GBCX6709-17	Acartia tonsa	99.042	1.87e-158
Otu32475	Acartia (Acanthacartia) tonsa	OZIMP083-15	Acartia tonsa	99.042	1.87e-158
Otu32480	Acartia (Acanthacartia) tonsa	OZIMP083-15	Acartia tonsa	98.403	4.05e-155
Otu32486	Acartia (Acanthacartia) tonsa	OZIMP083-15	Acartia tonsa	99.361	4.03e-160
Otu32492	Acartia (Acanthacartia) tonsa	GBCX6709-17	Acartia tonsa	99.042	1.87e-158
Otu32493	Acartia (Acanthacartia) tonsa	GBMIN41531-14	Acartia tonsa	99.023	3.97e-155
Otu32494	Acartia (Acanthacartia) tonsa	OZIMP083-15	Acartia tonsa	98.722	8.71e-157
Otu32499	Acartia (Acanthacartia) tonsa	GBMIN41531-14	Acartia tonsa	98.697	1.85e-153
Otu32504	Acartia (Acanthacartia) tonsa	OZIMP083-15	Acartia tonsa	99.042	1.87e-158
Otu32505	Acartia (Acanthacartia) tonsa	GBCX6709-17	Acartia tonsa	99.042	1.87e-158
Otu32518	Acartia (Acanthacartia) tonsa	GBMIN41531-14	Acartia tonsa	98.371	8.59e-152
Otu32533	Acartia (Acanthacartia) tonsa	OZIMP083-15	Acartia tonsa	99.042	1.87e-158
Otu32544	Acartia (Acanthacartia) tonsa	GBCX6709-17	Acartia tonsa	99.042	1.87e-158
Otu32548	Acartia (Acanthacartia) tonsa	GBCX6709-17	Acartia tonsa	98.722	8.71e-157
Otu32549	Acartia (Acanthacartia) tonsa	GBCX1482-14	Acartia tonsa	99.355	1.87e-158
Otu32553	Acartia (Acanthacartia) tonsa	GBCX6709-17	Acartia tonsa	98.722	8.71e-157
Otu32558	Acartia (Acanthacartia) tonsa	GBCX6709-17	Acartia tonsa	98.722	8.71e-157
Otu32560	Acartia (Acanthacartia) tonsa	GBMIN41531-14	Acartia tonsa	98.052	4e-150
Otu32562	Acartia (Acanthacartia) tonsa	GBMIN41531-14	Acartia tonsa	98.697	1.85e-153
Otu32568	Acartia (Acanthacartia) tonsa	GBCX6709-17	Acartia tonsa	98.722	8.71e-157
Otu32574	Acartia (Acanthacartia) tonsa	GBCX6709-17	Acartia tonsa	99.042	1.87e-158
Otu32578	Acartia (Acanthacartia) tonsa	OZIMP083-15	Acartia tonsa	98.722	8.71e-157
Otu32587	Acartia (Acanthacartia) tonsa	GBCX6709-17	Acartia tonsa	99.042	1.87e-158
Otu32591	Acartia (Acanthacartia) tonsa	GBMIN41531-14	Acartia tonsa	98.371	8.59e-152
Otu32600	Acartia (Acanthacartia) tonsa	GBCX1482-14	Acartia tonsa	99.032	8.71e-157
Otu32605	Acartia (Acanthacartia) tonsa	GBMIN41531-14	Acartia tonsa	98.697	1.85e-153
Otu32607	Acartia (Acanthacartia) tonsa	GBCX1482-14	Acartia tonsa	99.032	8.71e-157
Otu32612	Acartia (Acanthacartia) tonsa	GBCX6709-17	Acartia tonsa	99.042	1.87e-158
Otu32613	Acartia (Acanthacartia) tonsa	GBCX6709-17	Acartia tonsa	99.042	1.87e-158
Otu32624	Acartia (Acanthacartia) tonsa	GBCX6709-17	Acartia tonsa	99.042	1.87e-158
Otu32634	Acartia (Acanthacartia) tonsa	GBCX6709-17	Acartia tonsa	98.722	8.71e-157
Otu32637	Acartia (Acanthacartia) tonsa	GBCX6709-17	Acartia tonsa	98.722	8.71e-157
Otu32643	Acartia (Acanthacartia) tonsa	GBMIN41519-14	Acartia tonsa	98.387	1.87e-153
Otu32650	Acartia (Acanthacartia) tonsa	GBCX6709-17	Acartia tonsa	98.722	8.71e-157
Otu32654	Acartia (Acanthacartia) tonsa	GBCX1482-14	Acartia tonsa	99.032	8.71e-157
Otu32656	Acartia (Acanthacartia) tonsa	GBCX6709-17	Acartia tonsa	99.042	1.87e-158
Otu32667	Acartia (Acanthacartia) tonsa	GBCX6709-17	Acartia tonsa	98.722	8.71e-157
Otu32670	Acartia (Acanthacartia) tonsa	GBCX6709-17	Acartia tonsa	99.042	1.87e-158
Otu32684	Acartia (Acanthacartia) tonsa	GBCX1542-14	Acartia tonsa	98.71	4.01e-155
Otu32698	Acartia (Acanthacartia) tonsa	GBCX6709-17	Acartia tonsa	98.722	8.71e-157
Otu32712	Acartia (Acanthacartia) tonsa	GBCX6709-17	Acartia tonsa	99.042	1.87e-158
Otu32721	Acartia (Acanthacartia) tonsa	GBCX6709-17	Acartia tonsa	99.042	1.87e-158
Otu32728	Acartia (Acanthacartia) tonsa	GBCX1535-14	Acartia tonsa	99.674	1.83e-158
Otu32732	Acartia (Acanthacartia) tonsa	GBMIN41521-14	Acartia tonsa	99.355	1.85e-158
Otu32733	Acartia (Acanthacartia) tonsa	GBCX1482-14	Acartia tonsa	99.032	8.71e-157
Otu32737	Acartia (Acanthacartia) tonsa	GBCX1482-14	Acartia tonsa	99.355	1.87e-158
Otu32738	Acartia (Acanthacartia) tonsa	GBCX6709-17	Acartia tonsa	98.722	8.71e-157
Otu32742	Acartia (Acanthacartia) tonsa	GBCX6709-17	Acartia tonsa	98.722	8.71e-157
Otu32763	Acartia (Acanthacartia) tonsa	GBCX6709-17	Acartia tonsa	98.722	8.71e-157
Otu32778	Acartia (Acanthacartia) tonsa	GBCX6709-17	Acartia tonsa	98.722	8.71e-157
Otu32781	Acartia (Acanthacartia) tonsa	OZIMP083-15	Acartia tonsa	99.042	1.87e-158
Otu32797	Acartia (Acanthacartia) tonsa	GBCX6709-17	Acartia tonsa	99.045	1.87e-158
Otu32810	Acartia (Acanthacartia) tonsa	GBCX6709-17	Acartia tonsa	98.722	8.71e-157
Otu32812	Acartia (Acanthacartia) tonsa	GBCX6709-17	Acartia tonsa	99.042	1.87e-158
Otu32841	Acartia (Acanthacartia) tonsa	GBCX6709-17	Acartia tonsa	98.722	8.71e-157
Otu32846	Acartia (Acanthacartia) tonsa	GBMIN41519-14	Acartia tonsa	99.359	1.44e-159
Otu32864	Acartia (Acanthacartia) tonsa	OZIMP083-15	Acartia tonsa	99.042	1.87e-158
Otu32896	Acartia (Acanthacartia) tonsa	GBCX6709-17	Acartia tonsa	98.722	8.71e-157
Otu32919	Acartia (Acanthacartia) tonsa	GBMIN41531-14	Acartia tonsa	99.023	3.97e-155
Otu32966	Acartia (Acanthacartia) tonsa	OZIMP083-15	Acartia tonsa	99.042	1.87e-158
Otu33000	Acartia (Acanthacartia) tonsa	GBCX6709-17	Acartia tonsa	99.042	1.87e-158
Otu33009	Acartia (Acanthacartia) tonsa	GBCX1565-14	Acartia tonsa	98.387	1.89e-153
Otu33028	Acartia (Acanthacartia) tonsa	GBCX6709-17	Acartia tonsa	98.403	4.05e-155
Otu33030	Acartia (Acanthacartia) tonsa	GBCX6709-17	Acartia tonsa	98.403	4.05e-155
Otu33064	Acartia (Acanthacartia) tonsa	GBCX6709-17	Acartia tonsa	99.042	1.87e-158
Otu33065	Acartia (Acanthacartia) tonsa	GBMIN41531-14	Acartia tonsa	99.023	3.97e-155
Otu33140	Acartia (Acanthacartia) tonsa	GBCX1482-14	Acartia tonsa	99.032	8.71e-157
Otu33194	Acartia (Acanthacartia) tonsa	GBCX6709-17	Acartia tonsa	98.722	8.71e-157
Otu33197	Acartia (Acanthacartia) tonsa	GBCX6709-17	Acartia tonsa	99.042	1.87e-158
Otu33227	Acartia (Acanthacartia) tonsa	GBCX6709-17	Acartia tonsa	98.722	8.71e-157
Otu33239	Acartia (Acanthacartia) tonsa	GBCX6709-17	Acartia tonsa	99.042	1.87e-158
Otu33256	Acartia (Acanthacartia) tonsa	GBCX6709-17	Acartia tonsa	98.722	8.71e-157
Otu33303	Acartia (Acanthacartia) tonsa	GBCX6709-17	Acartia tonsa	99.042	1.87e-158
Otu33387	Acartia (Acanthacartia) tonsa	GBCX6709-17	Acartia tonsa	98.403	4.05e-155
Otu33398	Acartia (Acanthacartia) tonsa	GBCX6709-17	Acartia tonsa	98.722	8.71e-157
Otu33404	Acartia (Acanthacartia) tonsa	OZIMP083-15	Acartia tonsa	98.083	1.89e-153
Otu33462	Acartia (Acanthacartia) tonsa	OZIMP083-15	Acartia tonsa	99.042	1.87e-158
Otu33537	Acartia (Acanthacartia) tonsa	GBCX6709-17	Acartia tonsa	98.722	8.71e-157
Otu33631	Acartia (Acanthacartia) tonsa	GBCX6709-17	Acartia tonsa	99.042	1.87e-158
Otu33673	Acartia (Acanthacartia) tonsa	GBCX6709-17	Acartia tonsa	99.042	1.87e-158
Otu33696	Acartia (Acanthacartia) tonsa	GBCX6709-17	Acartia tonsa	99.042	1.87e-158
Otu33794	Acartia (Acanthacartia) tonsa	GBCX1565-14	Acartia tonsa	99.355	1.87e-158
Otu33795	Acartia (Acanthacartia) tonsa	GBCX6709-17	Acartia tonsa	99.042	1.87e-158
Otu33863	Acartia (Acanthacartia) tonsa	GBCX6709-17	Acartia tonsa	98.722	8.71e-157
Otu33864	Acartia (Acanthacartia) tonsa	GBCX6709-17	Acartia tonsa	99.042	1.87e-158
Otu33868	Acartia (Acanthacartia) tonsa	GBCX6709-17	Acartia tonsa	99.042	1.87e-158
Otu33901	Acartia (Acanthacartia) tonsa	GBCX6709-17	Acartia tonsa	99.042	1.87e-158
Otu33937	Acartia (Acanthacartia) tonsa	GBCX6709-17	Acartia tonsa	98.722	8.71e-157
Otu34096	Acartia (Acanthacartia) tonsa	GBCX6709-17	Acartia tonsa	99.042	1.87e-158
Otu34108	Acartia (Acanthacartia) tonsa	GBCX6709-17	Acartia tonsa	99.042	1.87e-158
Otu34136	Acartia (Acanthacartia) tonsa	GBCX1511-14	Acartia tonsa	97.087	3.15e-146
Otu34239	Acartia (Acanthacartia) tonsa	GBCX6709-17	Acartia tonsa	99.042	1.87e-158
Otu34276	Acartia (Acanthacartia) tonsa	GBCX1535-14	Acartia tonsa	98.697	6.62e-153
Otu34346	Acartia (Acanthacartia) tonsa	GBCX6709-17	Acartia tonsa	98.722	8.71e-157
Otu34374	Acartia (Acanthacartia) tonsa	GBMIN41519-14	Acartia tonsa	98.065	8.68e-152
Otu34382	Acartia (Acanthacartia) tonsa	GBCX6709-17	Acartia tonsa	98.722	8.71e-157
Otu34407	Acartia (Acanthacartia) tonsa	GBCX1565-14	Acartia tonsa	99.355	1.87e-158
Otu34446	Acartia (Acanthacartia) tonsa	GBCX6709-17	Acartia tonsa	98.722	8.71e-157
Otu34568	Acartia (Acanthacartia) tonsa	GBCX6709-17	Acartia tonsa	98.722	8.71e-157
Otu34601	Acartia (Acanthacartia) tonsa	GBMIN41519-14	Acartia tonsa	99.357	5.21e-159
Otu34626	Acartia (Acanthacartia) tonsa	GBCX6709-17	Acartia tonsa	99.042	1.87e-158
Otu34627	Acartia (Acanthacartia) tonsa	GBCX6709-17	Acartia tonsa	99.042	1.87e-158
Otu34731	Acartia (Acanthacartia) tonsa	GBCX6709-17	Acartia tonsa	99.042	1.87e-158
Otu34850	Acartia (Acanthacartia) tonsa	GBMIN41519-14	Acartia tonsa	99.357	5.21e-159
Otu34918	Acartia (Acanthacartia) tonsa	GBMIN41519-14	Acartia tonsa	96.774	4.07e-145
Otu35080	Acartia (Acanthacartia) tonsa	GBCX6709-17	Acartia tonsa	99.042	1.87e-158
Otu35301	Acartia (Acanthacartia) tonsa	GBCX6709-17	Acartia tonsa	98.722	8.71e-157
Otu35426	Acartia (Acanthacartia) tonsa	GBCX1535-14	Acartia tonsa	99.296	5.04e-144
Otu35532	Acartia (Acanthacartia) tonsa	GBCX6709-17	Acartia tonsa	99.042	1.87e-158
Otu35902	Acartia (Acanthacartia) tonsa	GBCX6709-17	Acartia tonsa	98.722	8.71e-157
Otu35937	Acartia (Acanthacartia) tonsa	GBCX6709-17	Acartia tonsa	98.722	8.71e-157
Otu35953	Acartia (Acanthacartia) tonsa	GBCX6709-17	Acartia tonsa	98.722	8.71e-157
Otu35954	Acartia (Acanthacartia) tonsa	OZIMP083-15	Acartia tonsa	99.042	1.87e-158
Otu35971	Acartia (Acanthacartia) tonsa	GBCX6709-17	Acartia tonsa	99.042	1.87e-158
Otu35991	Acartia (Acanthacartia) tonsa	GBCX6709-17	Acartia tonsa	99.042	1.87e-158
Otu36152	Acartia (Acanthacartia) tonsa	GBCX6709-17	Acartia tonsa	99.042	1.87e-158
Otu36163	Acartia (Acanthacartia) tonsa	GBCX6709-17	Acartia tonsa	99.042	1.87e-158
Otu36185	Acartia (Acanthacartia) tonsa	GBMIN41531-14	Acartia tonsa	99.023	1.42e-154
Otu36230	Acartia (Acanthacartia) tonsa	GBCX6709-17	Acartia tonsa	99.042	1.87e-158
Otu36261	Acartia (Acanthacartia) tonsa	GBCX6709-17	Acartia tonsa	99.042	1.87e-158
Otu36262	Acartia (Acanthacartia) tonsa	GBCX6709-17	Acartia tonsa	98.722	8.71e-157
Otu36369	Acartia (Acanthacartia) tonsa	GBCX6709-17	Acartia tonsa	98.403	4.05e-155
Otu36383	Acartia (Acanthacartia) tonsa	GBCX6709-17	Acartia tonsa	99.042	1.87e-158
Otu36415	Acartia (Acanthacartia) tonsa	GBCX6709-17	Acartia tonsa	98.403	4.05e-155
Otu36422	Acartia (Acanthacartia) tonsa	GBCX6709-17	Acartia tonsa	98.722	8.71e-157
Otu36431	Acartia (Acanthacartia) tonsa	GBCX6709-17	Acartia tonsa	99.042	1.87e-158
Otu36487	Acartia (Acanthacartia) tonsa	GBCX6709-17	Acartia tonsa	98.403	4.05e-155
Otu36706	Acartia (Acanthacartia) tonsa	GBCX6709-17	Acartia tonsa	98.722	8.71e-157
Otu36743	Acartia (Acanthacartia) tonsa	GBCX6709-17	Acartia tonsa	99.042	1.87e-158
Otu36768	Acartia (Acanthacartia) tonsa	GBMIN41531-14	Acartia tonsa	99.023	3.97e-155
Otu36780	Acartia (Acanthacartia) tonsa	GBMIN41531-14	Acartia tonsa	98.046	1.43e-149
Otu36795	Acartia (Acanthacartia) tonsa	GBMIN41531-14	Acartia tonsa	99.349	8.53e-157
Otu36869	Acartia (Acanthacartia) tonsa	GBCX6709-17	Acartia tonsa	99.042	1.87e-158
Otu36934	Acartia (Acanthacartia) tonsa	GBCX6709-17	Acartia tonsa	99.042	1.87e-158
Otu36968	Acartia (Acanthacartia) tonsa	GBCX6709-17	Acartia tonsa	99.042	1.87e-158
Otu37021	Acartia (Acanthacartia) tonsa	GBCX1535-14	Acartia tonsa	99.023	3.97e-155
Otu37024	Acartia (Acanthacartia) tonsa	GBCX6709-17	Acartia tonsa	98.403	4.05e-155
Otu37039	Acartia (Acanthacartia) tonsa	GBMIN41531-14	Acartia tonsa	98.701	1.85e-153
Otu37081	Acartia (Acanthacartia) tonsa	GBCX6709-17	Acartia tonsa	98.722	8.71e-157
Otu37139	Acartia (Acanthacartia) tonsa	GBCX6709-17	Acartia tonsa	98.083	1.89e-153
Otu37187	Acartia (Acanthacartia) tonsa	GBCX6709-17	Acartia tonsa	98.722	8.71e-157
Otu37202	Acartia (Acanthacartia) tonsa	GBCX6709-17	Acartia tonsa	98.722	8.71e-157
Otu37214	Acartia (Acanthacartia) tonsa	GBCX6709-17	Acartia tonsa	99.042	1.87e-158
Otu37245	Acartia (Acanthacartia) tonsa	GBCX6709-17	Acartia tonsa	98.722	8.71e-157
Otu37274	Acartia (Acanthacartia) tonsa	GBCX6709-17	Acartia tonsa	99.042	1.87e-158
Otu37291	Acartia (Acanthacartia) tonsa	GBCX6709-17	Acartia tonsa	98.722	8.71e-157
Otu37302	Acartia (Acanthacartia) tonsa	GBMIN41531-14	Acartia tonsa	98.371	8.59e-152
Otu37337	Acartia (Acanthacartia) tonsa	GBCX6709-17	Acartia tonsa	98.403	4.05e-155
Otu37362	Acartia (Acanthacartia) tonsa	GBCX6709-17	Acartia tonsa	99.042	1.87e-158
Otu37377	Acartia (Acanthacartia) tonsa	GBCX6709-17	Acartia tonsa	99.042	1.87e-158
Otu37490	Acartia (Acanthacartia) tonsa	OZIMP083-15	Acartia tonsa	99.042	1.87e-158
Otu37491	Acartia (Acanthacartia) tonsa	GBCX6709-17	Acartia tonsa	98.722	8.71e-157
Otu37537	Acartia (Acanthacartia) tonsa	GBCX6709-17	Acartia tonsa	98.722	8.71e-157
Otu37563	Acartia (Acanthacartia) tonsa	GBCX6709-17	Acartia tonsa	99.042	6.71e-158
Otu37580	Acartia (Acanthacartia) tonsa	GBCX1565-14	Acartia tonsa	99.032	8.71e-157
Otu37585	Acartia (Acanthacartia) tonsa	GBCX6709-17	Acartia tonsa	99.042	1.87e-158
Otu37597	Acartia (Acanthacartia) tonsa	GBCM0290-06	Mesopodopsis slabberi	96.633	6.64e-138
Otu37606	Acartia (Acanthacartia) tonsa	GBCX1535-14	Acartia tonsa	98.697	6.62e-153
Otu37607	Acartia (Acanthacartia) tonsa	OZIMP083-15	Acartia tonsa	98.403	4.05e-155
Otu37626	Acartia (Acanthacartia) tonsa	GBCX6709-17	Acartia tonsa	98.722	8.71e-157
Otu37629	Acartia (Acanthacartia) tonsa	GBCX6709-17	Acartia tonsa	99.045	1.87e-158
Otu37642	Acartia (Acanthacartia) tonsa	GBCX6709-17	Acartia tonsa	98.722	8.71e-157
Otu37648	Acartia (Acanthacartia) tonsa	GBMIN41531-14	Acartia tonsa	98.046	1.43e-149
Otu37671	Acartia (Acanthacartia) tonsa	GBCX6709-17	Acartia tonsa	98.722	8.71e-157
Otu37683	Acartia (Acanthacartia) tonsa	GBCX6709-17	Acartia tonsa	98.403	4.05e-155
Otu37684	Acartia (Acanthacartia) tonsa	OZIMP083-15	Acartia tonsa	98.722	8.71e-157
Otu37687	Acartia (Acanthacartia) tonsa	GBCX6709-17	Acartia tonsa	98.722	8.71e-157
Otu37695	Acartia (Acanthacartia) tonsa	GBCX1565-14	Acartia tonsa	99.355	1.87e-158
Otu37716	Acartia (Acanthacartia) tonsa	GBCX6709-17	Acartia tonsa	98.722	8.71e-157
Otu37724	Acartia (Acanthacartia) tonsa	GBCX1565-14	Acartia tonsa	98.387	1.89e-153
Otu37735	Acartia (Acanthacartia) tonsa	GBCX6709-17	Acartia tonsa	98.722	8.71e-157
Otu37739	Acartia (Acanthacartia) tonsa	GBCX6709-17	Acartia tonsa	98.403	4.05e-155
Otu37740	Acartia (Acanthacartia) tonsa	GBMIN41519-14	Acartia tonsa	98.71	4.01e-155
Otu37748	Acartia (Acanthacartia) tonsa	GBCX6709-17	Acartia tonsa	99.042	1.87e-158
Otu37758	Acartia (Acanthacartia) tonsa	GBCX6709-17	Acartia tonsa	98.083	1.89e-153
Otu37779	Acartia (Acanthacartia) tonsa	GBCX6709-17	Acartia tonsa	98.722	8.71e-157
Otu37790	Acartia (Acanthacartia) tonsa	GBCX6709-17	Acartia tonsa	98.722	8.71e-157
Otu37792	Acartia (Acanthacartia) tonsa	GBCX6709-17	Acartia tonsa	98.403	4.05e-155
Otu37797	Acartia (Acanthacartia) tonsa	GBCX6709-17	Acartia tonsa	98.722	8.71e-157
Otu37798	Acartia (Acanthacartia) tonsa	OZIMP083-15	Acartia tonsa	98.722	8.71e-157
Otu37803	Acartia (Acanthacartia) tonsa	GBCX1535-14	Acartia tonsa	98.371	8.59e-152
Otu37808	Acartia (Acanthacartia) tonsa	GBCX6709-17	Acartia tonsa	99.042	6.71e-158
Otu37809	Acartia (Acanthacartia) tonsa	GBCX6709-17	Acartia tonsa	99.042	1.87e-158
Otu37815	Acartia (Acanthacartia) tonsa	GBCX6709-17	Acartia tonsa	98.722	8.71e-157
Otu37821	Acartia (Acanthacartia) tonsa	GBCX6709-17	Acartia tonsa	98.403	4.05e-155
Otu37822	Acartia (Acanthacartia) tonsa	OZIMP083-15	Acartia tonsa	98.722	8.71e-157
Otu37833	Acartia (Acanthacartia) tonsa	OZIMP083-15	Acartia tonsa	98.403	4.05e-155
Otu37834	Acartia (Acanthacartia) tonsa	GBCX1565-14	Acartia tonsa	98.71	4.05e-155
Otu37892	Acartia (Acanthacartia) tonsa	GBCX6709-17	Acartia tonsa	99.042	1.87e-158
Otu37900	Acartia (Acanthacartia) tonsa	GBCX6709-17	Acartia tonsa	98.403	4.05e-155
Otu37911	Acartia (Acanthacartia) tonsa	GBCX6709-17	Acartia tonsa	99.042	1.87e-158
Otu37960	Acartia (Acanthacartia) tonsa	GBMIN41531-14	Acartia tonsa	99.023	3.97e-155
Otu37969	Acartia (Acanthacartia) tonsa	GBCX6709-17	Acartia tonsa	98.403	4.05e-155
Otu37989	Acartia (Acanthacartia) tonsa	GBCX1565-14	Acartia tonsa	99.032	8.71e-157
Otu38020	Acartia (Acanthacartia) tonsa	GBCX6709-17	Acartia tonsa	99.042	1.87e-158
Otu38030	Acartia (Acanthacartia) tonsa	GBCX1482-14	Acartia tonsa	98.71	4.05e-155
Otu38082	Acartia (Acanthacartia) tonsa	GBCX6709-17	Acartia tonsa	98.722	8.71e-157
Otu38107	Acartia (Acanthacartia) tonsa	GBMIN41531-14	Acartia tonsa	97.727	1.86e-148
Otu38114	Acartia (Acanthacartia) tonsa	GBCX6709-17	Acartia tonsa	98.722	8.71e-157
Otu38138	Acartia (Acanthacartia) tonsa	GBCX1482-14	Acartia tonsa	98.71	4.05e-155
Otu38145	Acartia (Acanthacartia) tonsa	GBCX6709-17	Acartia tonsa	99.042	1.87e-158
Otu38198	Acartia (Acanthacartia) tonsa	GBCX1535-14	Acartia tonsa	98.697	6.62e-153
Otu38276	Acartia (Acanthacartia) tonsa	OZIMP083-15	Acartia tonsa	98.403	4.05e-155
Otu38283	Acartia (Acanthacartia) tonsa	GBCX6709-17	Acartia tonsa	99.042	1.87e-158
Otu38284	Acartia (Acanthacartia) tonsa	GBCX6709-17	Acartia tonsa	98.722	8.71e-157
Otu38290	Acartia (Acanthacartia) tonsa	GBCX6709-17	Acartia tonsa	98.722	8.71e-157
Otu38302	Acartia (Acanthacartia) tonsa	OZIMP083-15	Acartia tonsa	99.042	1.87e-158
Otu38320	Acartia (Acanthacartia) tonsa	GBCX6709-17	Acartia tonsa	99.042	1.87e-158
Otu38335	Acartia (Acanthacartia) tonsa	GBCX6709-17	Acartia tonsa	99.042	1.87e-158
Otu38349	Acartia (Acanthacartia) tonsa	GBCX6709-17	Acartia tonsa	98.722	8.71e-157
Otu38392	Acartia (Acanthacartia) tonsa	GBCX6709-17	Acartia tonsa	98.722	8.71e-157
Otu38412	Acartia (Acanthacartia) tonsa	GBCX6709-17	Acartia tonsa	98.403	4.05e-155
Otu38415	Acartia (Acanthacartia) tonsa	GBCX6709-17	Acartia tonsa	99.042	1.87e-158
Otu38427	Acartia (Acanthacartia) tonsa	GBCX6709-17	Acartia tonsa	98.722	8.71e-157
Otu38435	Acartia (Acanthacartia) tonsa	GBCX6709-17	Acartia tonsa	98.722	8.71e-157
Otu38444	Acartia (Acanthacartia) tonsa	GBCX6709-17	Acartia tonsa	98.722	8.71e-157
Otu38466	Acartia (Acanthacartia) tonsa	GBCX6709-17	Acartia tonsa	98.722	8.71e-157
Otu38476	Acartia (Acanthacartia) tonsa	GBCX6709-17	Acartia tonsa	98.722	8.71e-157
Otu38492	Acartia (Acanthacartia) tonsa	GBCX6709-17	Acartia tonsa	99.042	1.87e-158
Otu38523	Acartia (Acanthacartia) tonsa	GBCX6709-17	Acartia tonsa	98.722	8.71e-157
Otu38526	Acartia (Acanthacartia) tonsa	GBCX6709-17	Acartia tonsa	99.042	1.87e-158
Otu38556	Acartia (Acanthacartia) tonsa	GBCX6709-17	Acartia tonsa	99.042	1.87e-158
Otu38581	Acartia (Acanthacartia) tonsa	OZIMP083-15	Acartia tonsa	99.042	1.87e-158
Otu38617	Acartia (Acanthacartia) tonsa	GBMIN41531-14	Acartia tonsa	98.697	6.62e-153
Otu38638	Acartia (Acanthacartia) tonsa	GBCX6709-17	Acartia tonsa	98.722	8.71e-157
Otu38655	Acartia (Acanthacartia) tonsa	GBCX6709-17	Acartia tonsa	98.722	8.71e-157
Otu38741	Acartia (Acanthacartia) tonsa	GBCX6709-17	Acartia tonsa	98.722	8.71e-157
Otu38747	Acartia (Acanthacartia) tonsa	OZIMP083-15	Acartia tonsa	98.722	8.71e-157
Otu38761	Acartia (Acanthacartia) tonsa	OZIMP083-15	Acartia tonsa	98.722	8.71e-157
Otu38780	Acartia (Acanthacartia) tonsa	GBCX6709-17	Acartia tonsa	98.403	4.05e-155
Otu38819	Acartia (Acanthacartia) tonsa	GBCX6709-17	Acartia tonsa	98.722	8.71e-157
Otu38834	Acartia (Acanthacartia) tonsa	GBCX6709-17	Acartia tonsa	98.403	4.05e-155
Otu38852	Acartia (Acanthacartia) tonsa	OZIMP083-15	Acartia tonsa	99.032	8.62e-157
Otu38873	Acartia (Acanthacartia) tonsa	GBCX1535-14	Acartia tonsa	98.371	8.59e-152
Otu38881	Acartia (Acanthacartia) tonsa	GBCX6709-17	Acartia tonsa	98.722	8.71e-157
Otu38898	Acartia (Acanthacartia) tonsa	OZIMP083-15	Acartia tonsa	97.764	3.15e-151
Otu38909	Acartia (Acanthacartia) tonsa	GBCX6709-17	Acartia tonsa	99.042	1.87e-158
Otu38918	Acartia (Acanthacartia) tonsa	GBCX1535-14	Acartia tonsa	98.371	3.08e-151
Otu38963	Acartia (Acanthacartia) tonsa	GBCX6709-17	Acartia tonsa	99.042	1.87e-158
Otu38995	Acartia (Acanthacartia) tonsa	GBCX6709-17	Acartia tonsa	99.042	1.87e-158
Otu39009	Acartia (Acanthacartia) tonsa	GBCX6709-17	Acartia tonsa	100	6.74e-158
Otu39177	Acartia (Acanthacartia) tonsa	GBCX6709-17	Acartia tonsa	99.042	1.87e-158
Otu39185	Acartia (Acanthacartia) tonsa	GBCX6709-17	Acartia tonsa	98.403	4.05e-155
Otu39190	Acartia (Acanthacartia) tonsa	OZIMP083-15	Acartia tonsa	99.042	1.87e-158
Otu39270	Acartia (Acanthacartia) tonsa	GBCX1535-14	Acartia tonsa	96.743	1.87e-143
Otu39281	Acartia (Acanthacartia) tonsa	GBCX6709-17	Acartia tonsa	99.042	1.87e-158
Otu39284	Acartia (Acanthacartia) tonsa	GBMIN41519-14	Acartia tonsa	99.035	2.42e-157
Otu39323	Acartia (Acanthacartia) tonsa	GBCX6709-17	Acartia tonsa	98.403	4.05e-155
Otu39357	Acartia (Acanthacartia) tonsa	OZIMP083-15	Acartia tonsa	98.697	1.87e-153
Otu39374	Acartia (Acanthacartia) tonsa	GBCX6709-17	Acartia tonsa	98.722	8.71e-157
Otu39375	Acartia (Acanthacartia) tonsa	GBCX1535-14	Acartia tonsa	98.697	1.85e-153
Otu39452	Acartia (Acanthacartia) tonsa	GBCX6709-17	Acartia tonsa	98.722	8.71e-157
Otu39460	Acartia (Acanthacartia) tonsa	OZIMP083-15	Acartia tonsa	97.764	3.15e-151
Otu39519	Acartia (Acanthacartia) tonsa	GBMIN41531-14	Acartia tonsa	99.023	3.97e-155
Otu39543	Acartia (Acanthacartia) tonsa	GBCX6709-17	Acartia tonsa	99.042	1.87e-158
Otu39651	Acartia (Acanthacartia) tonsa	GBCX6709-17	Acartia tonsa	98.722	8.71e-157
Otu39654	Acartia (Acanthacartia) tonsa	GBMIN41519-14	Acartia tonsa	99.032	8.62e-157
Otu39684	Acartia (Acanthacartia) tonsa	GBCX6709-17	Acartia tonsa	98.722	8.71e-157
Otu39732	Acartia (Acanthacartia) tonsa	GBCX1565-14	Acartia tonsa	99.032	8.71e-157
Otu39784	Acartia (Acanthacartia) tonsa	GBCX6709-17	Acartia tonsa	99.042	1.87e-158
Otu39787	Acartia (Acanthacartia) tonsa	GBCX1542-14	Acartia tonsa	99.032	8.62e-157
Otu39789	Acartia (Acanthacartia) tonsa	OZIMP083-15	Acartia tonsa	97.444	1.46e-149
Otu39821	Acartia (Acanthacartia) tonsa	GBCX1535-14	Acartia tonsa	98.697	6.62e-153
Otu39847	Acartia (Acanthacartia) tonsa	OZIMP083-15	Acartia tonsa	98.722	8.71e-157
Otu39854	Acartia (Acanthacartia) tonsa	GBMIN41531-14	Acartia tonsa	99.023	3.97e-155
Otu39856	Acartia (Acanthacartia) tonsa	GBMIN41521-14	Acartia tonsa	98.71	1.44e-154
Otu39872	Acartia (Acanthacartia) tonsa	GBCX6709-17	Acartia tonsa	98.722	8.71e-157
Otu39897	Acartia (Acanthacartia) tonsa	GBCX6709-17	Acartia tonsa	98.403	4.05e-155
Otu39910	Acartia (Acanthacartia) tonsa	GBCX6709-17	Acartia tonsa	99.042	1.87e-158
Otu39927	Acartia (Acanthacartia) tonsa	GBCX6709-17	Acartia tonsa	98.722	8.71e-157
Otu39948	Acartia (Acanthacartia) tonsa	GBCX6709-17	Acartia tonsa	99.042	1.87e-158
Otu39950	Acartia (Acanthacartia) tonsa	GBCX6709-17	Acartia tonsa	98.403	4.05e-155
Otu39999	Acartia (Acanthacartia) tonsa	OZIMP083-15	Acartia tonsa	98.722	8.71e-157
Otu40024	Acartia (Acanthacartia) tonsa	OZIMP083-15	Acartia tonsa	99.042	1.87e-158
Otu40059	Acartia (Acanthacartia) tonsa	GBMIN41519-14	Acartia tonsa	99.032	8.62e-157
Otu40097	Acartia (Acanthacartia) tonsa	GBCX6709-17	Acartia tonsa	98.722	8.71e-157
Otu40104	Acartia (Acanthacartia) tonsa	GBCX6709-17	Acartia tonsa	98.722	8.71e-157
Otu40116	Acartia (Acanthacartia) tonsa	GBCX6709-17	Acartia tonsa	98.408	4.05e-155
Otu40120	Acartia (Acanthacartia) tonsa	GBCX6709-17	Acartia tonsa	98.722	8.71e-157
Otu40130	Acartia (Acanthacartia) tonsa	OZIMP083-15	Acartia tonsa	98.722	8.71e-157
Otu40161	Acartia (Acanthacartia) tonsa	GBCX6709-17	Acartia tonsa	98.403	4.05e-155
Otu40236	Acartia (Acanthacartia) tonsa	GBCX6709-17	Acartia tonsa	98.722	8.71e-157
Otu40242	Acartia (Acanthacartia) tonsa	GBCX1542-14	Acartia tonsa	98.71	4.01e-155
Otu40261	Acartia (Acanthacartia) tonsa	GBCX6709-17	Acartia tonsa	98.722	8.71e-157
Otu40265	Acartia (Acanthacartia) tonsa	GBCX6709-17	Acartia tonsa	99.042	1.87e-158
Otu40313	Acartia (Acanthacartia) tonsa	GBCX6709-17	Acartia tonsa	98.722	8.71e-157
Otu40540	Acartia (Acanthacartia) tonsa	GBCX6709-17	Acartia tonsa	98.722	8.71e-157
Otu40576	Acartia (Acanthacartia) tonsa	GBCX6709-17	Acartia tonsa	98.722	8.71e-157
Otu40580	Acartia (Acanthacartia) tonsa	GBCX6709-17	Acartia tonsa	99.042	1.87e-158
Otu40640	Acartia (Acanthacartia) tonsa	GBCX6709-17	Acartia tonsa	99.042	1.87e-158
Otu40662	Acartia (Acanthacartia) tonsa	GBCX6709-17	Acartia tonsa	98.403	4.05e-155
Otu40679	Acartia (Acanthacartia) tonsa	GBCX6709-17	Acartia tonsa	98.722	8.71e-157
Otu40698	Acartia (Acanthacartia) tonsa	GBCX6709-17	Acartia tonsa	98.722	8.71e-157
Otu40721	Acartia (Acanthacartia) tonsa	GBCX1482-14	Acartia tonsa	99.032	8.71e-157
Otu40763	Acartia (Acanthacartia) tonsa	GBCX6709-17	Acartia tonsa	99.042	1.87e-158
Otu40772	Acartia (Acanthacartia) tonsa	GBCX6709-17	Acartia tonsa	99.042	1.87e-158
Otu40800	Acartia (Acanthacartia) tonsa	OZIMP083-15	Acartia tonsa	98.403	1.45e-154
Otu40839	Acartia (Acanthacartia) tonsa	OZIMP083-15	Acartia tonsa	99.042	1.87e-158
Otu40923	Acartia (Acanthacartia) tonsa	GBCX6709-17	Acartia tonsa	99.042	1.87e-158
Otu40959	Acartia (Acanthacartia) tonsa	GBCX6709-17	Acartia tonsa	98.722	8.71e-157
Otu40985	Acartia (Acanthacartia) tonsa	GBCX6709-17	Acartia tonsa	99.042	1.87e-158
Otu41019	Acartia (Acanthacartia) tonsa	OZIMP083-15	Acartia tonsa	99.042	1.87e-158
Otu41075	Acartia (Acanthacartia) tonsa	GBCX6709-17	Acartia tonsa	98.722	8.71e-157
Otu41097	Acartia (Acanthacartia) tonsa	OZIMP083-15	Acartia tonsa	99.042	1.87e-158
Otu41101	Acartia (Acanthacartia) tonsa	GBCX6709-17	Acartia tonsa	98.722	8.71e-157
Otu41112	Acartia (Acanthacartia) tonsa	GBMIN41531-14	Acartia tonsa	99.023	1.42e-154
Otu41135	Acartia (Acanthacartia) tonsa	GBCX6709-17	Acartia tonsa	99.042	1.87e-158
Otu41141	Acartia (Acanthacartia) tonsa	OZIMP083-15	Acartia tonsa	99.042	1.87e-158
Otu41142	Acartia (Acanthacartia) tonsa	GBCX6709-17	Acartia tonsa	98.722	8.71e-157
Otu41185	Acartia (Acanthacartia) tonsa	GBCX6709-17	Acartia tonsa	98.083	1.89e-153
Otu41210	Acartia (Acanthacartia) tonsa	GBCX6709-17	Acartia tonsa	99.042	1.87e-158
Otu41211	Acartia (Acanthacartia) tonsa	GBCX6709-17	Acartia tonsa	98.722	8.71e-157
Otu41266	Acartia (Acanthacartia) tonsa	GBCX6709-17	Acartia tonsa	99.042	1.87e-158
Otu41273	Acartia (Acanthacartia) tonsa	GBCX6709-17	Acartia tonsa	98.722	8.71e-157
Otu41284	Acartia (Acanthacartia) tonsa	OZIMP083-15	Acartia tonsa	99.042	1.87e-158
Otu41314	Acartia (Acanthacartia) tonsa	GBMIN41531-14	Acartia tonsa	98.697	1.85e-153
Otu41315	Acartia (Acanthacartia) tonsa	GBCX6709-17	Acartia tonsa	99.042	1.87e-158
Otu41339	Acartia (Acanthacartia) tonsa	GBMIN41519-14	Acartia tonsa	99.359	1.44e-159
Otu41365	Acartia (Acanthacartia) tonsa	GBCX6709-17	Acartia tonsa	98.083	1.89e-153
Otu41375	Acartia (Acanthacartia) tonsa	GBCX6709-17	Acartia tonsa	99.042	1.87e-158
Otu41383	Acartia (Acanthacartia) tonsa	GBCX6709-17	Acartia tonsa	99.042	1.87e-158
Otu41390	Acartia (Acanthacartia) tonsa	GBCX6709-17	Acartia tonsa	98.403	4.05e-155
Otu41400	Acartia (Acanthacartia) tonsa	GBMIN41531-14	Acartia tonsa	97.72	6.67e-148
Otu41405	Acartia (Acanthacartia) tonsa	GBCX6709-17	Acartia tonsa	98.722	8.71e-157
Otu41464	Acartia (Acanthacartia) tonsa	GBCX6709-17	Acartia tonsa	98.722	8.71e-157
Otu41547	Acartia (Acanthacartia) tonsa	GBCX6709-17	Acartia tonsa	98.722	8.71e-157
Otu41554	Acartia (Acanthacartia) tonsa	GBCX6709-17	Acartia tonsa	99.042	1.87e-158
Otu41559	Acartia (Acanthacartia) tonsa	GBCX6709-17	Acartia tonsa	99.042	1.87e-158
Otu41571	Acartia (Acanthacartia) tonsa	GBCX6709-17	Acartia tonsa	98.403	4.05e-155
Otu41581	Acartia (Acanthacartia) tonsa	GBCX6709-17	Acartia tonsa	98.083	1.89e-153
Otu41582	Acartia (Acanthacartia) tonsa	GBCX6709-17	Acartia tonsa	98.722	8.71e-157
Otu41607	Acartia (Acanthacartia) tonsa	OZIMP083-15	Acartia tonsa	99.042	1.87e-158
Otu41609	Acartia (Acanthacartia) tonsa	GBCX6709-17	Acartia tonsa	99.042	1.87e-158
Otu41753	Acartia (Acanthacartia) tonsa	GBCX6709-17	Acartia tonsa	96.452	6.88e-143
Otu41756	Acartia (Acanthacartia) tonsa	GBCX6709-17	Acartia tonsa	98.403	4.05e-155
Otu41804	Acartia (Acanthacartia) tonsa	GBCX6709-17	Acartia tonsa	98.722	8.71e-157
Otu41887	Acartia (Acanthacartia) tonsa	GBMIN41531-14	Acartia tonsa	98.697	6.62e-153
Otu41893	Acartia (Acanthacartia) tonsa	GBCX6709-17	Acartia tonsa	99.042	1.87e-158
Otu41991	Acartia (Acanthacartia) tonsa	GBCX1482-14	Acartia tonsa	99.032	8.71e-157
Otu41992	Acartia (Acanthacartia) tonsa	GBCX1482-14	Acartia tonsa	98.387	1.89e-153
Otu42001	Acartia (Acanthacartia) tonsa	GBCX6709-17	Acartia tonsa	99.042	1.87e-158
Otu42042	Acartia (Acanthacartia) tonsa	GBCX6709-17	Acartia tonsa	99.042	1.87e-158
Otu42056	Acartia (Acanthacartia) tonsa	GBCX6709-17	Acartia tonsa	93.312	1.95e-128
Otu42151	Acartia (Acanthacartia) tonsa	GBCX6709-17	Acartia tonsa	98.722	8.71e-157
Otu42175	Acartia (Acanthacartia) tonsa	GBCX6709-17	Acartia tonsa	99.042	1.87e-158
Otu42201	Acartia (Acanthacartia) tonsa	GBCX6709-17	Acartia tonsa	99.042	1.87e-158
Otu42204	Acartia (Acanthacartia) tonsa	GBCX6709-17	Acartia tonsa	98.722	8.71e-157
Otu42212	Acartia (Acanthacartia) tonsa	GBCX6709-17	Acartia tonsa	99.042	1.87e-158
Otu42221	Acartia (Acanthacartia) tonsa	GBCX6709-17	Acartia tonsa	99.042	1.87e-158
Otu42243	Acartia (Acanthacartia) tonsa	GBCX6709-17	Acartia tonsa	99.042	1.87e-158
Otu42255	Acartia (Acanthacartia) tonsa	GBCX6709-17	Acartia tonsa	98.722	8.71e-157
Otu42291	Acartia (Acanthacartia) tonsa	GBCX6709-17	Acartia tonsa	99.042	1.87e-158
Otu42322	Acartia (Acanthacartia) tonsa	GBCX6709-17	Acartia tonsa	99.042	1.87e-158
Otu42448	Acartia (Acanthacartia) tonsa	GBCX6709-17	Acartia tonsa	99.042	1.87e-158
Otu42456	Acartia (Acanthacartia) tonsa	GBMIN41531-14	Acartia tonsa	98.046	4e-150
Otu42465	Acartia (Acanthacartia) tonsa	GBCX6709-17	Acartia tonsa	98.722	3.12e-156
Otu42482	Acartia (Acanthacartia) tonsa	GBCX6709-17	Acartia tonsa	99.042	1.87e-158
Otu42557	Acartia (Acanthacartia) tonsa	GBMIN41521-14	Acartia tonsa	98.71	1.44e-154
Otu42575	Acartia (Acanthacartia) tonsa	GBCX1535-14	Acartia tonsa	99.674	1.83e-158
Otu42583	Acartia (Acanthacartia) tonsa	GBCX6709-17	Acartia tonsa	99.042	1.87e-158
Otu42672	Acartia (Acanthacartia) tonsa	GBCX6709-17	Acartia tonsa	99.042	1.87e-158
Otu42676	Acartia (Acanthacartia) tonsa	GBCX6709-17	Acartia tonsa	98.722	8.71e-157
Otu42686	Acartia (Acanthacartia) tonsa	GBCX6709-17	Acartia tonsa	99.042	1.87e-158
Otu42733	Acartia (Acanthacartia) tonsa	GBCX6709-17	Acartia tonsa	98.722	8.71e-157
Otu42781	Acartia (Acanthacartia) tonsa	GBCX6709-17	Acartia tonsa	98.722	8.71e-157
Otu42814	Acartia (Acanthacartia) tonsa	GBCX6709-17	Acartia tonsa	99.042	1.87e-158
Otu42998	Acartia (Acanthacartia) tonsa	GBCX6709-17	Acartia tonsa	98.722	8.71e-157
Otu43002	Acartia (Acanthacartia) tonsa	GBCX1482-14	Acartia tonsa	99.032	8.71e-157
Otu43007	Acartia (Acanthacartia) tonsa	GBCX1482-14	Acartia tonsa	98.71	4.05e-155
Otu43050	Acartia (Acanthacartia) tonsa	GBCX1535-14	Acartia tonsa	98.382	6.71e-153
Otu43058	Acartia (Acanthacartia) tonsa	GBCX6709-17	Acartia tonsa	99.042	1.87e-158
Otu43105	Acartia (Acanthacartia) tonsa	GBCX1535-14	Acartia tonsa	99.023	3.97e-155
Otu43108	Acartia (Acanthacartia) tonsa	GBCX6709-17	Acartia tonsa	98.403	4.05e-155
Otu43113	Acartia (Acanthacartia) tonsa	GBCX6709-17	Acartia tonsa	99.042	1.87e-158
Otu43204	Acartia (Acanthacartia) tonsa	GBMIN41521-14	Acartia tonsa	98.706	1.44e-154
Otu43233	Acartia (Acanthacartia) tonsa	GBCX6709-17	Acartia tonsa	99.042	1.87e-158
Otu43268	Acartia (Acanthacartia) tonsa	GBCX6709-17	Acartia tonsa	98.722	8.71e-157
Otu43318	Acartia (Acanthacartia) tonsa	OZIMP083-15	Acartia tonsa	99.042	1.87e-158
Otu43338	Acartia (Acanthacartia) tonsa	GBCX6709-17	Acartia tonsa	98.722	8.71e-157
Otu43417	Acartia (Acanthacartia) tonsa	GBCX6709-17	Acartia tonsa	98.722	8.71e-157
Otu43498	Acartia (Acanthacartia) tonsa	GBCX6709-17	Acartia tonsa	98.722	8.71e-157
Otu43542	Acartia (Acanthacartia) tonsa	GBMIN41519-14	Acartia tonsa	99.357	5.21e-159
Otu43572	Acartia (Acanthacartia) tonsa	GBCX6709-17	Acartia tonsa	98.722	8.71e-157
Otu43574	Acartia (Acanthacartia) tonsa	GBCX6709-17	Acartia tonsa	99.042	1.87e-158
Otu43581	Acartia (Acanthacartia) tonsa	GBCX1482-14	Acartia tonsa	99.032	8.71e-157
Otu43587	Acartia (Acanthacartia) tonsa	GBCX6709-17	Acartia tonsa	99.042	1.87e-158
Otu43591	Acartia (Acanthacartia) tonsa	GBMIN41531-14	Acartia tonsa	98.701	1.85e-153
Otu43600	Acartia (Acanthacartia) tonsa	GBCX1535-14	Acartia tonsa	98.697	1.85e-153
Otu43603	Acartia (Acanthacartia) tonsa	GBCX6709-17	Acartia tonsa	99.042	1.87e-158
Otu43650	Acartia (Acanthacartia) tonsa	GBCX1542-14	Acartia tonsa	98.387	6.69e-153
Otu43671	Acartia (Acanthacartia) tonsa	GBCX6709-17	Acartia tonsa	99.042	1.87e-158
Otu43689	Acartia (Acanthacartia) tonsa	GBCX1535-14	Acartia tonsa	98.697	1.85e-153
Otu43733	Acartia (Acanthacartia) tonsa	GBCX1482-14	Acartia tonsa	99.032	8.71e-157
Otu43738	Acartia (Acanthacartia) tonsa	GBCX6709-17	Acartia tonsa	98.403	4.05e-155
Otu43745	Acartia (Acanthacartia) tonsa	GBCX6709-17	Acartia tonsa	99.042	1.87e-158
Otu43803	Acartia (Acanthacartia) tonsa	GBCX6709-17	Acartia tonsa	98.722	8.71e-157
Otu43810	Acartia (Acanthacartia) tonsa	GBCX6709-17	Acartia tonsa	98.722	8.71e-157
Otu43830	Acartia (Acanthacartia) tonsa	GBCX6709-17	Acartia tonsa	99.042	1.87e-158
Otu43865	Acartia (Acanthacartia) tonsa	OZIMP083-15	Acartia tonsa	99.042	1.87e-158
Otu43871	Acartia (Acanthacartia) tonsa	GBCX1565-14	Acartia tonsa	99.355	1.87e-158
Otu43877	Acartia (Acanthacartia) tonsa	GBCX1535-14	Acartia tonsa	98.046	1.43e-149
Otu43884	Acartia (Acanthacartia) tonsa	GBCX6709-17	Acartia tonsa	98.722	8.71e-157
Otu43889	Acartia (Acanthacartia) tonsa	OZIMP083-15	Acartia tonsa	98.722	8.71e-157
Otu43891	Acartia (Acanthacartia) tonsa	GBCX6709-17	Acartia tonsa	98.722	8.71e-157
Otu43901	Acartia (Acanthacartia) tonsa	OZIMP083-15	Acartia tonsa	99.042	1.87e-158
Otu43959	Acartia (Acanthacartia) tonsa	GBCX6709-17	Acartia tonsa	98.722	8.71e-157
Otu44010	Acartia (Acanthacartia) tonsa	GBCX6709-17	Acartia tonsa	98.722	8.71e-157
Otu44021	Acartia (Acanthacartia) tonsa	GBCX6709-17	Acartia tonsa	99.042	1.87e-158
Otu44034	Acartia (Acanthacartia) tonsa	GBCX6709-17	Acartia tonsa	98.722	8.71e-157
Otu44044	Acartia (Acanthacartia) tonsa	GBCX6709-17	Acartia tonsa	98.403	4.05e-155
Otu44060	Acartia (Acanthacartia) tonsa	GBCX6709-17	Acartia tonsa	99.042	1.87e-158
Otu44094	Acartia (Acanthacartia) tonsa	GBCX1542-14	Acartia tonsa	97.419	6.81e-148
Otu44097	Acartia (Acanthacartia) tonsa	GBCX6709-17	Acartia tonsa	98.722	8.71e-157
Otu44167	Acartia (Acanthacartia) tonsa	GBCX6709-17	Acartia tonsa	98.403	4.05e-155
Otu44203	Acartia (Acanthacartia) tonsa	GBCX6709-17	Acartia tonsa	98.722	8.71e-157
Otu44252	Acartia (Acanthacartia) tonsa	GBCX6709-17	Acartia tonsa	98.722	8.71e-157
Otu44366	Acartia (Acanthacartia) tonsa	GBCX6709-17	Acartia tonsa	99.042	1.87e-158
Otu44434	Acartia (Acanthacartia) tonsa	GBCX6709-17	Acartia tonsa	98.722	8.71e-157
Otu44454	Acartia (Acanthacartia) tonsa	GBCX6709-17	Acartia tonsa	98.722	8.71e-157
Otu44457	Acartia (Acanthacartia) tonsa	GBCX6709-17	Acartia tonsa	98.722	8.71e-157
Otu44484	Acartia (Acanthacartia) tonsa	GBCX1542-14	Acartia tonsa	98.71	4.05e-155
Otu44490	Acartia (Acanthacartia) tonsa	GBCX6709-17	Acartia tonsa	98.722	8.71e-157
Otu44501	Acartia (Acanthacartia) tonsa	GBCX1482-14	Acartia tonsa	99.032	8.71e-157
Otu44514	Acartia (Acanthacartia) tonsa	GBCX6709-17	Acartia tonsa	99.042	1.87e-158
Otu44528	Acartia (Acanthacartia) tonsa	GBCX6709-17	Acartia tonsa	99.042	1.87e-158
Otu44568	Acartia (Acanthacartia) tonsa	GBCX6709-17	Acartia tonsa	98.722	8.71e-157
Otu44578	Acartia (Acanthacartia) tonsa	GBMIN41519-14	Acartia tonsa	99.359	1.44e-159
Otu44621	Acartia (Acanthacartia) tonsa	GBCX6709-17	Acartia tonsa	98.722	8.71e-157
Otu44635	Acartia (Acanthacartia) tonsa	GBCX6709-17	Acartia tonsa	99.042	1.87e-158
Otu44637	Acartia (Acanthacartia) tonsa	OZIMP083-15	Acartia tonsa	99.042	1.87e-158
Otu44661	Acartia (Acanthacartia) tonsa	GBCX6709-17	Acartia tonsa	98.722	8.71e-157
Otu44670	Acartia (Acanthacartia) tonsa	GBCX1535-14	Acartia tonsa	98.697	1.85e-153
Otu44687	Acartia (Acanthacartia) tonsa	GBCX6709-17	Acartia tonsa	99.042	6.69e-158
Otu44711	Acartia (Acanthacartia) tonsa	GBCX6709-17	Acartia tonsa	99.042	1.87e-158
Otu44787	Acartia (Acanthacartia) tonsa	OZIMP083-15	Acartia tonsa	99.042	1.87e-158
Otu44887	Acartia (Acanthacartia) tonsa	GBCX6709-17	Acartia tonsa	99.042	1.87e-158
Otu44908	Acartia (Acanthacartia) tonsa	OZIMP083-15	Acartia tonsa	99.042	1.87e-158
Otu44931	Acartia (Acanthacartia) tonsa	GBCX6709-17	Acartia tonsa	99.042	1.87e-158
Otu44972	Acartia (Acanthacartia) tonsa	GBCX6709-17	Acartia tonsa	99.042	1.87e-158
Otu44978	Acartia (Acanthacartia) tonsa	GBMIN41519-14	Acartia tonsa	99.677	3.98e-160
Otu45010	Acartia (Acanthacartia) tonsa	GBCX6709-17	Acartia tonsa	99.042	1.87e-158
Otu45080	Acartia (Acanthacartia) tonsa	GBCX6709-17	Acartia tonsa	99.042	1.87e-158
Otu45115	Acartia (Acanthacartia) tonsa	GBCX1482-14	Acartia tonsa	99.032	8.62e-157
Otu45121	Acartia (Acanthacartia) tonsa	GBCX6709-17	Acartia tonsa	98.722	8.71e-157
Otu45126	Acartia (Acanthacartia) tonsa	GBCX6709-17	Acartia tonsa	98.722	8.71e-157
Otu45127	Acartia (Acanthacartia) tonsa	GBCX6709-17	Acartia tonsa	99.042	1.87e-158
Otu45671	Acartia (Acanthacartia) tonsa	GBCX6709-17	Acartia tonsa	99.042	1.87e-158
Otu46244	Acartia (Acanthacartia) tonsa	GBCX6709-17	Acartia tonsa	99.042	1.87e-158
Otu46277	Acartia (Acanthacartia) tonsa	GBCX6709-17	Acartia tonsa	99.042	1.87e-158
Otu48334	Acartia (Acanthacartia) tonsa	GBCX6709-17	Acartia tonsa	98.722	8.71e-157
Otu49044	Acartia (Acanthacartia) tonsa	GBCX6709-17	Acartia tonsa	98.722	8.71e-157
Otu49360	Acartia (Acanthacartia) tonsa	OZIMP083-15	Acartia tonsa	98.722	8.71e-157
Otu49903	Acartia (Acanthacartia) tonsa	OZIMP083-15	Acartia tonsa	98.403	4.05e-155
Otu52356	Acartia (Acanthacartia) tonsa	GBCX6709-17	Acartia tonsa	98.722	8.71e-157
Otu52564	Acartia (Acanthacartia) tonsa	GBCX6709-17	Acartia tonsa	99.045	1.87e-158
Otu66430	Acartia (Acanthacartia) tonsa	GBCX6709-17	Acartia tonsa	98.722	1.12e-155
Otu66669	Acartia (Acanthacartia) tonsa	GBCX6709-17	Acartia tonsa	98.722	8.71e-157
Otu72868	Acartia (Acanthacartia) tonsa	GBMIN41531-14	Acartia tonsa	98.697	1.85e-153
Otu73488	Acartia (Acanthacartia) tonsa	OZIMP083-15	Acartia tonsa	98.403	4.05e-155
Otu87088	Acartia (Acanthacartia) tonsa	GBCX6709-17	Acartia tonsa	98.722	8.71e-157
Otu88701	Acartia (Acanthacartia) tonsa	GBCX1482-14	Acartia tonsa	99.355	1.87e-158
Otu106115	Acartia (Acanthacartia) tonsa	GBCX6709-17	Acartia tonsa	98.403	4.05e-155
Otu106169	Acartia (Acanthacartia) tonsa	GBCX6709-17	Acartia tonsa	98.722	3.12e-156
Otu110746	Acartia (Acanthacartia) tonsa	OZIMP083-15	Acartia tonsa	99.361	4.03e-160
Otu119062	Acartia (Acanthacartia) tonsa	OZIMP083-15	Acartia tonsa	98.722	8.71e-157
Otu125158	Acartia (Acanthacartia) tonsa	OZIMP083-15	Acartia tonsa	99.042	1.87e-158
Otu127119	Acartia (Acanthacartia) tonsa	GBCX6709-17	Acartia tonsa	98.403	4.05e-155
Otu127456	Acartia (Acanthacartia) tonsa	GBCX1535-14	Acartia tonsa	99.023	3.97e-155
Otu133710	Acartia (Acanthacartia) tonsa	GBCX6709-17	Acartia tonsa	98.722	8.71e-157
Otu136103	Acartia (Acanthacartia) tonsa	GBCX6709-17	Acartia tonsa	99.353	6.74e-158
Otu137232	Acartia (Acanthacartia) tonsa	GBCX6709-17	Acartia tonsa	99.042	1.87e-158
Otu148560	Acartia (Acanthacartia) tonsa	GBCX6709-17	Acartia tonsa	99.042	1.87e-158
Otu178636	Acartia (Acanthacartia) tonsa	OZIMP083-15	Acartia tonsa	98.722	8.71e-157
Otu188041	Acartia (Acanthacartia) tonsa	OZIMP083-15	Acartia tonsa	99.361	4.03e-160
Otu195347	Acartia (Acanthacartia) tonsa	GBCX6709-17	Acartia tonsa	98.722	8.71e-157
Otu195756	Acartia (Acanthacartia) tonsa	GBCX6709-17	Acartia tonsa	99.042	1.87e-158
Otu211979	Acartia (Acanthacartia) tonsa	GBCX6709-17	Acartia tonsa	99.042	1.87e-158
Otu218937	Acartia (Acanthacartia) tonsa	GBCX6709-17	Acartia tonsa	98.722	8.71e-157
Otu278710	Acartia (Acanthacartia) tonsa	GBCX1482-14	Acartia tonsa	99.355	1.87e-158
Otu461343	Acartia (Acanthacartia) tonsa	GBCX1482-14	Acartia tonsa	99.355	1.87e-158
Otu0028	Amphibalanus amphitrite	ZPC337-15	Amphibalanus amphitrite	100	1.86e-163
Otu0143	Amphibalanus amphitrite	GBCX6259-17	Amphibalanus amphitrite	99.681	8.65e-162
Otu1051	Amphibalanus amphitrite	GBCX6259-17	Amphibalanus amphitrite	97.764	8.78e-152
Otu1074	Amphibalanus amphitrite	GBMTG3722-16	Amphibalanus amphitrite	98.403	4.05e-155
Otu1345	Amphibalanus amphitrite	GBMTG3722-16	Amphibalanus amphitrite	96.166	1.91e-143
Otu1652	Amphibalanus amphitrite	ZPC337-15	Amphibalanus amphitrite	100	1.45e-159
Otu1654	Amphibalanus amphitrite	GBCX6259-17	Amphibalanus amphitrite	98.697	1.89e-153
Otu1973	Amphibalanus amphitrite	GBA10754-13	Amphibalanus amphitrite	99.361	4.03e-160
Otu2056	Amphibalanus amphitrite	GBA10754-13	Amphibalanus amphitrite	99.361	4.03e-160
Otu2241	Amphibalanus amphitrite	GBCX6259-17	Amphibalanus amphitrite	99.353	6.74e-158
Otu2440	Amphibalanus amphitrite	ZPC337-15	Amphibalanus amphitrite	98.722	8.71e-157
Otu2633	Amphibalanus amphitrite	GBMTG3722-16	Amphibalanus amphitrite	98.083	1.89e-153
Otu2663	Amphibalanus amphitrite	ZPC337-15	Amphibalanus amphitrite	99.042	1.87e-158
Otu3398	Amphibalanus amphitrite	ZPC337-15	Amphibalanus amphitrite	99.042	1.87e-158
Otu3476	Amphibalanus amphitrite	ZPC337-15	Amphibalanus amphitrite	99.042	1.87e-158
Otu3694	Amphibalanus amphitrite	ZPC337-15	Amphibalanus amphitrite	98.083	1.89e-153
Otu4202	Amphibalanus amphitrite	ZPC337-15	Amphibalanus amphitrite	99.676	1.45e-159
Otu4284	Amphibalanus amphitrite	GBMTG3722-16	Amphibalanus amphitrite	99.361	4.03e-160
Otu4470	Amphibalanus amphitrite	GBA10754-13	Amphibalanus amphitrite	99.681	8.65e-162
Otu4611	Amphibalanus amphitrite	ZPC337-15	Amphibalanus amphitrite	99.042	1.87e-158
Otu4694	Amphibalanus amphitrite	ZPC337-15	Amphibalanus amphitrite	99.029	3.13e-156
Otu4766	Amphibalanus amphitrite	GBMTG3722-16	Amphibalanus amphitrite	96.486	4.11e-145
Otu5344	Amphibalanus amphitrite	GBCX6259-17	Amphibalanus amphitrite	99.349	8.71e-157
Otu5621	Amphibalanus amphitrite	ZPC337-15	Amphibalanus amphitrite	98.693	6.78e-153
Otu6365	Amphibalanus amphitrite	GBA10754-13	Amphibalanus amphitrite	99.361	4.03e-160
Otu6559	Amphibalanus amphitrite	ZPC337-15	Amphibalanus amphitrite	99.671	8.71e-157
Otu7620	Amphibalanus amphitrite	ZPC337-15	Amphibalanus amphitrite	99.676	1.45e-159
Otu7951	Amphibalanus amphitrite	ZPC337-15	Amphibalanus amphitrite	99.353	6.74e-158
Otu8042	Amphibalanus amphitrite	GBCX6744-17	Perforatus perforatus	95.527	4.14e-140
Otu8061	Amphibalanus amphitrite	ZPC337-15	Amphibalanus amphitrite	99.042	1.87e-158
Otu8440	Amphibalanus amphitrite	ZPC337-15	Amphibalanus amphitrite	99.359	1.45e-159
Otu10034	Amphibalanus amphitrite	GBA10754-13	Amphibalanus amphitrite	99.361	4.03e-160
Otu10178	Amphibalanus amphitrite	GBCX6259-17	Amphibalanus amphitrite	99.67	3.13e-156
Otu10303	Amphibalanus amphitrite	GBCX6259-17	Amphibalanus amphitrite	98.083	1.89e-153
Otu10474	Amphibalanus amphitrite	GBCX6259-17	Amphibalanus amphitrite	98.403	4.05e-155
Otu10646	Amphibalanus amphitrite	GBA10754-13	Amphibalanus amphitrite	99.042	1.87e-158
Otu10980	Amphibalanus amphitrite	ZPC337-15	Amphibalanus amphitrite	98.403	4.05e-155
Otu11249	Amphibalanus amphitrite	ZPC337-15	Amphibalanus amphitrite	99.042	1.87e-158
Otu11415	Amphibalanus amphitrite	GBA10754-13	Amphibalanus amphitrite	99.361	4.03e-160
Otu11487	Amphibalanus amphitrite	ZPC337-15	Amphibalanus amphitrite	99.042	1.87e-158
Otu12071	Amphibalanus amphitrite	ZPC337-15	Amphibalanus amphitrite	99.333	6.78e-153
Otu12349	Amphibalanus amphitrite	ZPC337-15	Amphibalanus amphitrite	99.042	1.87e-158
Otu12496	Amphibalanus amphitrite	ZPC337-15	Amphibalanus amphitrite	99.042	1.87e-158
Otu12881	Amphibalanus amphitrite	FPMAR208-08	Balanus amphitrite	99.678	1.11e-160
Otu12925	Amphibalanus amphitrite	ZPC337-15	Amphibalanus amphitrite	99.042	1.87e-158
Otu13261	Amphibalanus amphitrite	ZPC337-15	Amphibalanus amphitrite	99.042	1.87e-158
Otu13290	Amphibalanus amphitrite	GBMTG3722-16	Amphibalanus amphitrite	98.083	1.89e-153
Otu13362	Amphibalanus amphitrite	GBCX6259-17	Amphibalanus amphitrite	98.722	8.71e-157
Otu13364	Amphibalanus amphitrite	ZPC337-15	Amphibalanus amphitrite	99.042	1.87e-158
Otu13418	Amphibalanus amphitrite	GBCX6259-17	Amphibalanus amphitrite	98.714	1.13e-155
Otu13447	Amphibalanus amphitrite	GBMTG3722-16	Amphibalanus amphitrite	98.722	8.71e-157
Otu13556	Amphibalanus amphitrite	GBMTG3722-16	Amphibalanus amphitrite	98.083	1.89e-153
Otu13651	Amphibalanus amphitrite	ZPC337-15	Amphibalanus amphitrite	99.359	1.45e-159
Otu13664	Amphibalanus amphitrite	GBA10754-13	Amphibalanus amphitrite	99.361	4.03e-160
Otu13786	Amphibalanus amphitrite	ZPC337-15	Amphibalanus amphitrite	99.045	1.87e-158
Otu14416	Amphibalanus amphitrite	GBCX6259-17	Amphibalanus amphitrite	95.161	3.22e-136
Otu14570	Amphibalanus amphitrite	ZPC337-15	Amphibalanus amphitrite	98.722	8.71e-157
Otu14773	Amphibalanus amphitrite	ZPC318-15	Amphibalanus amphitrite	99.042	1.87e-158
Otu14903	Amphibalanus amphitrite	ZPC337-15	Amphibalanus amphitrite	99.007	2.44e-152
Otu14950	Amphibalanus amphitrite	GBA10747-13	Balanus trigonus	93.949	9.03e-132
Otu15209	Amphibalanus amphitrite	GBA10754-13	Amphibalanus amphitrite	99.361	4.03e-160
Otu15284	Amphibalanus amphitrite	ZPC337-15	Amphibalanus amphitrite	99.02	1.46e-154
Otu15457	Amphibalanus amphitrite	ZPC337-15	Amphibalanus amphitrite	97.771	8.78e-152
Otu15506	Amphibalanus amphitrite	ZPC337-15	Amphibalanus amphitrite	99.676	1.45e-159
Otu15537	Amphibalanus amphitrite	GBA10754-13	Amphibalanus amphitrite	99.679	3.11e-161
Otu16778	Amphibalanus amphitrite	GBCX6259-17	Amphibalanus amphitrite	99.042	1.87e-158
Otu16791	Amphibalanus amphitrite	ZPC337-15	Amphibalanus amphitrite	99.042	1.87e-158
Otu17201	Amphibalanus amphitrite	ZPC337-15	Amphibalanus amphitrite	98.706	1.46e-154
Otu17386	Amphibalanus amphitrite	GBA10754-13	Amphibalanus amphitrite	99.361	4.03e-160
Otu17996	Amphibalanus amphitrite	GBMTG3722-16	Amphibalanus amphitrite	97.125	1.9e-148
Otu18038	Amphibalanus amphitrite	GBCX6259-17	Amphibalanus amphitrite	93.93	9.03e-132
Otu18181	Amphibalanus amphitrite	GBA10747-13	Balanus trigonus	95.208	1.93e-138
Otu19206	Amphibalanus amphitrite	ZPC337-15	Amphibalanus amphitrite	99.042	1.87e-158
Otu20016	Amphibalanus amphitrite	ZPC337-15	Amphibalanus amphitrite	98.722	8.71e-157
Otu20039	Amphibalanus amphitrite	ZPC337-15	Amphibalanus amphitrite	98	3.18e-146
Otu20486	Amphibalanus amphitrite	ZPC337-15	Amphibalanus amphitrite	98.722	8.71e-157
Otu20662	Amphibalanus amphitrite	GBCX6259-17	Amphibalanus amphitrite	98.68	3.16e-151
Otu20741	Amphibalanus amphitrite	ZPC337-15	Amphibalanus amphitrite	99.042	1.87e-158
Otu20887	Amphibalanus amphitrite	ZPC318-15	Amphibalanus amphitrite	97.764	8.78e-152
[truncated: 3,414 more rows]
